# Supplementary material for: Features extracted using tensor decomposition reflect the biological features of the temporal patterns of human blood multimodal metabolome
Source: PLoS One. 2023 Feb 15;18(2):e0281594. doi: 10.1371/journal.pone.0281594 (PMC9931158; doi:10.1371/journal.pone.0281594)
Supplement: S1 Table — (XLSX) [file pone.0281594.s007.xlsx]

## Sheet: Readme
Characteristics of subjects
Sheet1	Individuals x time points x molecules mode tensor dateset. Data shows mean ± standard deviation. The values in parentheses indicate the minimum and maximum values. N, total sample size.
Sheet2	Individuals x time points x molecules x expetimental conditions mode tensor dateset

## Sheet: Sheet2
	N = 20
Age (years)	29 ± 9 (20 - 54)
Gender	6 women, 14 men
Height (cm)	168 ± 8 (153 - 178)
Weight (kg)	59 ± 9 (41 - 76)

## Sheet: Sheet3
	Subject#1	Subject#2	Subject#3
Age (years)	50s	20s	20s
Gender	Male	Male	Female
Height (cm)	168	174	160
Weight (kg)	72.8	78	45
