# Supplementary material for: Features extracted using tensor decomposition reflect the biological features of the temporal patterns of human blood multimodal metabolome
Source: PLoS One. 2023 Feb 15;18(2):e0281594. doi: 10.1371/journal.pone.0281594 (PMC9931158; doi:10.1371/journal.pone.0281594)
Supplement: S2 Table — (XLSX) [file pone.0281594.s008.xlsx]

## Sheet: Removed molecules
	Name
1	3-Hydroxybutyrate
2	ADN:LA
3	ALT(GPT)
4	AST(GOT)
5	Alloisleucine
6	Ferritin
7	Gly
8	Glycoalbumin
9	HbA1c(NGSP)
10	Hematocrit
11	Hemoglobin
12	Histidinol
13	Homoserine
14	Hydroxylidine
15	IBC:CL
16	Interleukin-6
17	Isobutylamine
18	LD(LDH)
19	MCH
20	MCHC
21	MCV
22	Nicotine
23	Phenylpyruvate
24	Platelet count
25	Red blood cell count
26	Resistin
27	Total bilirubin
28	UIBC:CL
29	Urea
30	White blood cell count
31	Zinc
32	gamma-Guanidinobutyrate
33	magnesium
34	γ-GT
