# Supplementary material for: Features extracted using tensor decomposition reflect the biological features of the temporal patterns of human blood multimodal metabolome
Source: PLoS One. 2023 Feb 15;18(2):e0281594. doi: 10.1371/journal.pone.0281594 (PMC9931158; doi:10.1371/journal.pone.0281594)
Supplement: S3 Table — (XLSX) [file pone.0281594.s009.xlsx]

## Sheet: l1=1
	l1=1
0	Valine
1	Methionine
2	Threonine
3	1-methylhistidine
4	Phenylalanine
5	Arginine
6	Leucine
7	Ornithine
8	Tryptophan
9	Serine
10	BUN
11	Proline
12	Tyrosine
13	Isoleucine
14	Citrulline
15	Histidine
16	4-Methyl-2-oxopentanoate
17	Hydroxyproline
18	Serum iron
19	α-Amino-n-butyric acid

## Sheet: l1=2
	l1=2
0	Proline betaine
1	Pancreatic glucagon
2	GIP(Active)
3	LDL cholesterol
4	Lactate
5	C-peptide
6	Free fatty acid
7	Adrenaline
8	Alanine
9	Betaine
10	HDL cholesterol
11	Total cholesterol
12	Ester type Cho
13	Growth hormone
14	Albumin
15	Choline
16	Uridine
17	N,N-Dimethylglycine
18	Carnitine
19	Insulin
20	Total protein
21	Pyruvate
22	Acetoacetic acid

## Sheet: l1=4
	l1=4
0	Monoethanolamine
1	2-Oxobutyrate
2	Fischer ratio
3	N-Acetylaspartate
4	Glycine
5	β-Alanine
6	Glu + threo-beta-methylaspartate
7	Noradrenaline
8	Creatine
9	Cysteine-glutathione disulphide -Divalent
10	Glutamic acid
11	2-Oxoglutarate
12	Citrate
13	Creatinine
14	Glutamine
15	Potassium
16	Glucose
17	Succinate
18	Malate

## Sheet: l1=1,2
	l1=1,2
0	Total ketone body
1	3 hydroxybutyric acid

## Sheet: l1=2,4
	l1=2,4
0	Creatine
1	Glucose

## Sheet: l1=1,4
	l1=1,4
0	Lysine
1	Asparagine
