# Supplementary material for: Features extracted using tensor decomposition reflect the biological features of the temporal patterns of human blood multimodal metabolome
Source: PLoS One. 2023 Feb 15;18(2):e0281594. doi: 10.1371/journal.pone.0281594 (PMC9931158; doi:10.1371/journal.pone.0281594)
Supplement: S4 Table — (XLSX) [file pone.0281594.s010.xlsx]

## Sheet: Sheet1
	Overlap
1	Creatine
2	Fischer ratio
3	Malate
4	Tyrosine
5	Total protein
6	Isoleucine
7	Carnitine
8	Creatinine
9	Ester type Cho
10	β-Alanine
11	Tryptophan
12	Total ketone body
13	Growth hormone
14	Lysine
15	N-Acetylaspartate
16	Arginine
17	Citrulline
18	Insulin
19	Serum iron
20	Lactate
21	α-Amino-n-butyric acid
22	Total cholesterol
23	LDL cholesterol
24	Valine
25	Choline
26	Alanine
27	Histidine
28	Free fatty acid
29	Ornithine
30	Monoethanolamine
31	Albumin
32	4-Methyl-2-oxopentanoate
33	Glu + threo-beta-methylaspartate
34	Succinate
35	Citrate
36	Pancreatic glucagon
37	Threonine
38	Leucine
39	C-peptide
40	Pyruvate
41	HDL cholesterol
42	Glucose
43	Glutamine
44	Hydroxyproline
45	BUN
46	Betaine
47	Glycine
48	Proline
49	Asparagine
50	Methionine
51	Phenylalanine
52	GIP(Active)
53	2-Oxoglutarate
54	Glutamic acid
55	Serine

## Sheet: Sheet2
	Anlaysed in only earlier study
1	Cholesterol E ratio
2	Threonate
3	Calcium
4	Free cholesterol
5	3-Methylhistidine
6	3-Indoxyl sulfate
7	Triglyceride
8	Chlorine
9	cis-Aconitate
10	Dodecanoate
11	Phospholipid
12	SM-C IGF-1
13	Total bile acid
14	Urate
15	Isocitrate
16	Potassium
17	2-Hydroxypentanoate
18	Cystine
19	2-Oxoisopentanoate
20	Sodium
21	Glutarate
22	Cortisol
23	Glycerophosphate
24	5-Oxoproline
25	Inorganic Phosphorus
26	hs-CRP
27	Total lipid
28	Taurine

## Sheet: Sheet3
	extracted only this study
1	Proline betaine
2	N,N-Dimethylglycine
3	3 hydroxybutyric acid
4	2-Oxobutyrate
5	Uridine
6	Acetoacetic acid
7	Adrenaline
8	Pipecolate
9	3-Hydroxybutyrate
10	1-methylhistidine
11	Cysteine-glutathione disulphide -Divalent
12	Noradrenaline
13	Urea
