# Supplementary material for: Features extracted using tensor decomposition reflect the biological features of the temporal patterns of human blood multimodal metabolome
Source: PLoS One. 2023 Feb 15;18(2):e0281594. doi: 10.1371/journal.pone.0281594 (PMC9931158; doi:10.1371/journal.pone.0281594)
Supplement: S5 Table — Each sheet shows metabolites and hormones data in healthy human before and after oral glucose ingestion for each condition. Column A shows Name of molecules. Column B to CA shows values of molecules. The number indicates the sample number of subject. (XLSX) [file pone.0281594.s011.xlsx]

## Sheet: Sheet1
Metabolites and hormones data.
Each sheet shows metabolites and hormones data in healthy human before and after oral glucose ingestion for each condition.
Column A	Name of molecules
Column B to CA	Values of molecules. The number indicates the sample number of subject.

## Sheet: 25g bolus
	Subject No.1 at -5min	Subject No.1 at 0min	Subject No.1 at 10min	Subject No.1 at 20min	Subject No.1 at 30min	Subject No.1 at 40min	Subject No.1 at 50min	Subject No.1 at 60min	Subject No.1 at 70min	Subject No.1 at 80min	Subject No.1 at 90min	Subject No.1 at 100min	Subject No.1 at 110min	Subject No.1 at 120min	Subject No.1 at 130min	Subject No.1 at 140min	Subject No.1 at 150min	Subject No.1 at 160min	Subject No.1 at 170min	Subject No.1 at 180min	Subject No.1 at 190min	Subject No.1 at 200min	Subject No.1 at 210min	Subject No.1 at 220min	Subject No.1 at 230min	Subject No.1 at 240min	Subject No.2 at -5min	Subject No.2 at 0min	Subject No.2 at 10min	Subject No.2 at 20min	Subject No.2 at 30min	Subject No.2 at 40min	Subject No.2 at 50min	Subject No.2 at 60min	Subject No.2 at 70min	Subject No.2 at 80min	Subject No.2 at 90min	Subject No.2 at 100min	Subject No.2 at 110min	Subject No.2 at 120min	Subject No.2 at 130min	Subject No.2 at 140min	Subject No.2 at 150min	Subject No.2 at 160min	Subject No.2 at 170min	Subject No.2 at 180min	Subject No.2 at 190min	Subject No.2 at 200min	Subject No.2 at 210min
Glucose	98	97	135	175	191	193	171	134	108	96	88	81	84	89	88	87	87	86	89	88	89	93	94	93	93	91	90	90	111	140	150	152	131	99	74	68	64	69	72	75	79	77	78	76	78	79	79	79	79
GIP	1.54794	1.35599	17.6716	22.6623	16.8079	10.6655	6.73055	2.41171	0.64224	7.93023	4.33119	2.93957	0.64224	1.64391	0.64224	0.64224	5.4349	3.46743	3.32346	2.60366	1.45197	0.64224	0.64224	0.64224	0.64224	4.61912	5.3368	6.03723	21.3231	24.4956	24.7428	21.9823	14.4012	6.03723	2.28788	3.15311	0.64224	0.64224	2.8235	2.37028	1.42264	3.31792	3.52393	1.95826	0.64224	0.64224	0.64224	0.64224	0.64224
Insulin	4.1	3.6	17.5	37.7	38.8	30.1	20.4	13.1	10.3	7.7	5.8	3.5	2.9	2.8	2.9	3.1	3.3	2.4	2.7	2.2	2.7	2	2.4	2.5	2.2	2.6	5	6.3	21.3	33.9	33.5	38.3	30.2	15.5	9.3	5.1	4	4	4.2	3.7	5.5	4.2	5.3	3.9	3.3	3.4	3.7	3.1	3.2
Cpeptide	1.5	1.5	3.2	4.3	4.5	4.4	5	3.6	2.9	2.6	2.6	2	1.7	1.5	1.3	1.4	1.3	1.2	0.9	1	0.9	0.7	0.9	0.8	0.8	0.8	0.9	1	2	3.2	3.9	4.7	4.3	3.3	2.6	1.9	1.4	1.3	1.2	1.1	1.1	1	1.1	0.9	1	0.8	0.8	0.8	0.8
GLP-1	1.24	0.91	2.13	1.73	2.55	2.43	1.32	1.02	0.415	1.11	0.415	0.415	1.09	0.93	0.415	0.415	0.415	0.415	0.415	0.415	0.415	0.415	0.415	0.21	0.21	0.415	1.5	1.45	1.98	2.48	2.14	1.83	0.86	0.84	0.42	0.42	0.42	0.42	0.42	0.42	0.42	0.99	1.14	0.42	0.42	0.42	0.42	0.42	0.21
Free fatty acid	0.55	0.54	0.5	0.46	0.34	0.23	0.2	0.19	0.19	0.19	0.19	0.2	0.24	0.34	0.37	0.44	0.39	0.39	0.4	0.39	0.45	0.49	0.56	0.69	0.67	0.6	0.7	0.73	0.71	0.66	0.51	0.37	0.29	0.29	0.25	0.3	0.24	0.31	0.38	0.48	0.49	0.51	0.66	0.6	0.7	0.54	0.6	0.67	0.63
Taurine	69.5	68.2	67.4	64.9	63.1	64.4	63.6	61.3	60.9	70.1	58.7	57.7	57.9	57.6	57.4	56.3	55.5	56	56.8	57	60.2	60.9	60	58.5	56.9	58.7	49.5	47.8	45.6	46	44.1	43.9	44.6	44.6	43.1	44	44.8	48.8	43.1	43.9	43.7	45.5	43.4	41.7	44.3	41.6	40	40.8	41.1
Aspartic acid	4.3	4.4	3.7	3.4	3.1	3.1	3	3.2	3	3.5	2.9	3.1	3.4	3.4	2.9	3.5	3	2.8	3.1	3.9	2.9	2.7	2.6	3	2.9	3	4.3	4.7	3.6	3.8	3	2.8	2.5	2.7	2.4	2.8	2.7	3	2.4	2.2	2.5	2.4	2.4	2.3	2.5	2.3	2.1	2.3	2.1
Hydroxyproline	14.4	13.8	14	14.8	13.6	14	13	13	13	12.5	12	12.7	12.2	11	12.2	11.3	11.6	13.1	12	13	12.7	12.6	12.3	11.6	11.9	11.3	12.3	12.6	12.9	11.8	12	11.8	11.7	11.7	12	11.7	11.8	12.1	11.6	12.2	11.6	12.6	12.1	12.3	11.8	12.3	11.8	12.2	12.1
Threonine	175.4	172.9	173.5	168.9	158.5	158.8	153.4	150.2	149.7	148.6	144.2	146.1	145.1	142.5	148.3	146	148.6	160	154.7	163.3	161.2	164	162.7	157.7	160.1	163.5	111.8	109.1	109.1	100.9	102.1	99.1	99.6	95.3	99.6	98	97.6	100.7	100.2	101.4	99.2	104.3	103.6	105.7	102.4	105.4	104.1	105.7	107.8
Serine	164.3	163.8	158.5	150.3	142.1	139.6	137.8	135.9	135.3	134.8	132.4	132	136.1	141.8	137.3	143.7	143.3	142.7	151.8	154.8	147.2	151.7	151.2	155.5	152.3	148.3	108.3	112.2	108.1	106.3	99.6	97.2	92.2	92.4	90.8	92.1	86.2	96.6	91.9	88.2	88.1	97.7	95.4	94.1	97.6	96.5	94	95.1	98.6
Asparagine	53.5	52.5	52	52.8	48.9	49.8	47.4	46.2	45.9	46.4	45	46.3	46.1	45.1	47.4	45.8	47	51.6	50.1	53.4	53	54.7	54	51.9	53.4	53.9	63.2	62.4	62	58.4	58.2	57.2	57.1	54.3	56.6	56.4	56.3	58.3	58.2	59.1	58.5	62	61	61.8	60.6	62	61.7	62.7	64
Glutamic acid	97.8	96.3	87.8	70.2	71	70.5	71.4	64.8	69.2	68.6	65.2	59.4	69.9	85.1	62.3	75.1	72.5	56.5	76.3	50.2	49.2	52.6	52.5	65.5	56.6	54.4	87.5	93.5	76.6	88.8	64.5	60.6	50.9	49.3	47.1	52	52.5	53.8	49.8	46.7	54.1	50.6	48.5	49.6	49	49.3	47.3	47.3	48.2
Glutamine	576.4	561.8	534.7	549.8	515.2	527.5	515.3	515.8	510	501.4	478.3	497.7	478.8	459	510.4	484.1	501.5	573	520.1	567.3	567.4	581.3	578.6	547.7	582.4	586.2	672	657.4	673.6	635.2	663.5	654.2	675.1	649.4	689.9	668.6	673.1	688	703.3	716.4	705.9	744.7	731.3	760.7	728.1	756	764.3	774.5	780.4
Proline	149.8	147.3	143.9	140.5	132.8	134	130.5	127.5	128.2	127.6	123.3	123.9	121.8	117.7	121.6	118.7	120	129	124.5	130.7	127.9	128.9	126.5	124.1	124.4	126.2	124.1	120.6	120.1	111.1	113.3	112	114.6	111.2	116.9	115.3	114	120.1	117.2	117.5	114	117.9	120	119.6	116.1	118.4	116.6	118.3	119.3
Glycine	241.1	238.3	236.6	228.4	211.6	218.2	217.9	218.4	217.6	218.4	213.6	220.6	214.7	210.2	221.4	211.4	211.2	233	223.7	239.6	237	243.6	235.8	225.5	232.1	237	235.9	230.9	227	215.5	217.1	215.5	224.6	217.5	229.4	232	232.3	243.9	238.1	241	237.4	249.8	244.6	247.5	241.9	244.8	246	247.9	249
Alanine	323.2	315.8	310.6	317	311.7	331.8	331	333.9	332.2	329.4	318.2	323.9	310.3	280.3	310	289.1	292.9	333.9	289.5	336.2	328	327.4	325.3	299	311.5	320.9	282.6	257.7	280.6	244	282.6	284.4	305.4	297.6	316.8	310.3	309.1	322	321.5	330.2	313.4	322.3	333.8	338.5	324.9	343.2	330.6	338.1	346.7
Citrulline	44.6	44.9	40.1	37.1	33.2	32.1	31.6	31	30.9	31.5	31.1	31.3	32.5	34.1	33.7	34.1	34.7	35.9	37.6	37.5	38	40.7	40.2	39	39.2	38.9	37.3	36.4	32.4	28.3	26.8	25.4	24.9	25.1	25	26.7	27.1	28	26.7	26.9	27.1	27.4	26.5	26.3	26.5	26.3	26.3	26.5	26.7
α-Amino-n-butyric acid	36	35.5	35.5	34.8	33.3	33	32.2	31.4	31.2	30.7	30	30	30	30.4	30.6	31.1	31.5	32.6	32.8	33	32.8	33.7	33.6	33.3	33.3	32.4	27.3	27	27.2	26.2	26.1	25.3	24.7	24	24.4	23.9	23.6	24.8	24.4	24.3	24.1	25.3	24.9	25.4	24.9	25.4	25.1	25.2	25.8
Valine	257.3	252.7	248.6	242.5	231.4	229.1	219.9	211.2	210.3	208.2	204.1	202.4	203	204.2	204.5	207.9	209.6	217.5	220.3	223.1	222.4	229.7	228.5	224.5	226.5	223.7	291.4	287.4	283.3	274.8	270.5	263.8	260	248.8	248.5	243.2	243.7	250.4	241	242.6	241.6	244	243.9	243.3	241.4	243.2	242	245.5	248.7
Cystine	54.4	51.9	51.5	50.8	52	49.7	49.3	45.5	48.5	46.9	48.8	48	48.4	47.5	45.6	43.2	48.7	46	47.6	42.4	47	42.1	47.2	46.2	44	25.2	13.5	11.6	13	13.8	14	14.6	13.3	12.7	10.9	10.9	10.9	12.8	13.1	13.2	13.9	13.9	13.7	13.3	12.9	12.2	14.7	15.1	15.5
Methionine	28.2	27.5	27	27.3	25.2	25.5	24.1	23.6	23.5	23.2	22	22	21.3	20.2	21.4	20.7	21.2	23.4	22.4	24.4	24.3	24.6	24.7	23.5	24.2	24.7	30.2	28.5	28.4	25.7	26.6	26	26.8	25.1	26.5	25.8	26.1	26.4	25.7	26.6	26	26.6	27.1	27	26.5	27.2	27.5	27.9	28.6
Isoleucine	68.4	67	65.3	62.7	57.4	56.1	50.2	45.9	44.6	44.2	42.1	42.2	42.1	41.4	42.1	43.2	45.3	48	50.6	52.1	52.4	55.5	54.8	53.2	55.2	56.3	93.5	90.6	87.6	81.8	80.3	76.9	76	68.4	69	65.6	66.4	65.8	63.6	64.7	64.4	64.9	65.4	65.3	63.7	65	65.9	67.4	68.6
Leucine	127.8	124.8	123.1	119.4	109.2	106.6	97.4	90.7	89.5	89.8	88	88.3	89.1	89.7	91.8	95.6	99.8	106.3	110.5	113.3	113.9	119.8	119.6	118.2	121.3	123.1	168	164.9	161.4	150.7	147.2	140.9	139.3	127	129	124.1	126	127.4	123.7	126	126	127.7	129.7	130.1	128.2	131.5	133.1	136.4	139.2
Tyrosine	64.5	63.1	56.8	51.2	43.1	43.1	50.5	54.7	54.6	54.3	52.1	53.1	52.9	51.3	53.7	53.4	54.8	58.2	44.9	41.6	39.2	46.1	45	32.6	40.8	57.7	73.4	69.1	69.5	60.7	61.7	62.5	64.2	58.6	63.8	61.8	62	63.4	58.9	60.7	59.4	60.9	61.1	59.2	59	59.2	59.9	58.5	61.5
β-Alanine	10.2	10	10.5	7.7	8.5	8.8	8.7	8.7	9.2	9	8.7	9.3	8.8	8.6	8.8	8.6	8.8	9.8	8.7	8.9	9.3	9.5	9.3	8.9	9.5	10.5	3.4	3.5	4.5	4.7	5.1	5.1	5.2	5	5.5	4.4	4.9	4.7	4.9	4.9	4.7	4.4	4	5.1	4.3	4.4	5	4.7	4.3
Phenylalanine	58.9	57.7	57	56.6	53	53.2	50.4	49	49.6	49.8	48.7	49.2	48.8	47.6	49.1	49	50	53.4	52.5	55.9	55.8	56.6	57	54.8	55.8	57.4	65.5	63.6	63	59.3	60.3	60	61.2	58.8	60.8	60.2	60.8	62.3	59.5	60.1	58.5	60.2	60.6	60	59.6	60.3	60.5	61.5	62.5
β-aminoisobutyric acid	3	3.1	3	3	2.9	2.8	2.8	2.8	2.8	2.7	2.5	2.6	2.6	2.5	2.5	2.5	2.4	2.5	2.5	2.8	2.6	2.6	2.6	2.5	2.5	2.5	2.3	2.4	2.4	2.4	2.3	2.3	2.2	2.2	2.2	2.1	2	2.9	2	1.9	1.9	2	2	2	2.1	2	2	2.1	2.1
Monoethanolamine	9.8	9.4	9	9.1	8.6	9.2	9.2	9.7	9.6	9.4	9.6	9.7	9.1	8.8	9.7	9.1	9.2	10.3	9	10.2	10.3	10.3	10.1	9.3	9.8	9.4	8.5	8.1	8.1	7.2	7.7	7.8	8.3	8.3	8.8	8.8	9.1	10	9	9.2	8.9	9.3	9.1	9.1	8.9	9.2	9.1	9.1	9.2
Ornithine	54.4	53.7	55	57.7	54.5	52.9	49.9	48.4	48.5	47.8	46.8	46.9	47.9	47.8	46.4	48.7	48.1	49.4	50.5	53	49.7	51.1	49.6	50	48.7	44.9	52.4	52	51.7	50.6	48.4	45.2	43	42	41.6	40.7	39.6	42.2	41.1	40.8	40.3	41.5	41.8	41.4	41.9	41.3	39.8	40.5	40.2
1-methyl-histidine	12.2	12.1	11.7	12	11.3	11.2	10.8	10.7	10.6	10.3	9.9	10	9.6	9.3	9.7	9.5	9.4	10.3	9.7	10.2	10	10.1	9.9	9.5	9.6	9	14.6	14.2	14.4	13.5	13.6	13.3	13	13	13.8	12.9	12.2	17.1	12.2	12.6	12.7	15.5	14.5	12.3	11.9	12.2	12.6	11.9	12.4
Histidine	85.4	84.2	80.4	81.8	79.5	81.7	80.7	79.1	78.2	76.9	74.2	75.1	74.5	74.3	77.6	77.3	78.5	84.3	82.3	85.7	84.9	88	87.5	85.3	87.5	87.2	91.3	89.7	90	87.6	88.5	87.1	86.7	84	86.9	85.1	84.3	88.4	86.4	88.3	86.3	92.4	91.2	92.5	90.8	92.4	92.6	93.5	94.6
Lysine	194.5	191.1	192	192	179.1	179.4	173.2	171.6	173.9	176.3	172.8	177.9	179	176.6	184.3	183.4	187.8	203.7	198.5	209.2	207	211.5	208	202.5	205.3	210.2	198	193.8	196.1	182.1	184.7	181.5	183.3	176.9	185.9	182.9	181.4	188.3	188	190.7	188	193.7	195.2	197.3	194.8	198.9	197.5	200.3	203.9
3-Methylhistidine	5.7	5.5	5.4	4.7	4.4	4.3	4.3	4.5	4.7	4.6	4.5	4.5	4.5	4.4	4.4	4.3	4.4	4.6	4	4.2	4.1	4.2	4.1	4	4.1	4.8	7.9	7.8	7.7	7.5	7.6	7.4	7.3	7.4	7.5	7.3	7.1	8	7.1	7.2	7	7.1	7.2	7	7.1	7.2	7	7.1	7.1
Tryptophan	73.9	73.9	73.1	71.8	69.5	70.5	68.9	67.7	68.1	67.5	65.5	63.4	63.2	61.2	61.3	59.2	59.9	62	61.8	63.2	61	62.5	59.9	56.6	58.6	59.8	57.3	54.1	53.1	52.7	54.9	56	56	54.6	56.1	55	53.8	55.1	51.9	51.3	48.4	50	49.8	48.3	46.8	47	46.6	46.5	46.7
Arginine	116.5	114.3	111.9	111.9	101.5	101.9	98.3	97.9	97.4	98.5	94.1	96.7	94.3	92	99.9	94.9	97.4	109.4	105.6	109.9	110	116.3	113	106.8	112.3	113.7	89.6	89.4	87.5	80.1	79.1	78.4	79.5	74.9	79.6	78.4	79.7	77.5	78	80.1	79.8	84.2	80.3	82.7	78.3	81.3	82.3	83	84.4
Fischer ratio	3.68	3.68	3.84	3.94	4.14	4.07	3.64	3.35	3.31	3.29	3.32	3.25	3.29	3.39	3.29	3.39	3.38	3.33	3.92	3.98	4.09	3.94	3.95	4.53	4.17	3.5	3.98	4.09	4.02	4.23	4.08	3.93	3.79	3.78	3.58	3.55	3.55	3.53	3.62	3.59	3.66	3.61	3.61	3.68	3.65	3.68	3.66	3.74	3.68
Total ketone body	190	179	147	98.8	60.8	40.2	33.2	26.1	25.6	24.6	26.6	26.4	37.2	63.8	81	154	157	163	182	134	141	154	168	288	341	286	119	164	173	143	104	56.2	34.5	32	27.1	26.2	25.2	33.2	41.2	47.7	76.5	71	85.4	92.8	115	103	113	124	137
Acetoacetate	49.3	45.2	36.7	23.7	15.1	10.7	11	8.7	7.3	7.2	7.8	7.4	10.6	18.1	19.9	33.6	31.3	33.8	40.3	26.8	30.4	29.4	30.8	58	69.1	51.1	27.1	37.7	39.2	32.6	26.6	13.9	10.8	11.4	7	6.8	7.4	7.6	11.3	11.5	18.1	12.5	15.9	16.9	21.2	18.1	18.2	17.3	24.5
3-Hydroxybutyrate	140	134	110	75.1	45.7	29.5	22.2	17.4	18.3	17.4	18.8	19	26.6	45.7	61.1	121	126	129	142	107	110	125	137	230	272	234	91.5	126	134	111	77.6	42.3	23.7	20.6	20.1	19.4	17.8	25.6	29.9	36.2	58.4	58.5	69.5	75.9	93.3	84.7	94.6	107	113
[truncated: 29 more columns]

## Sheet: 50g bolus
	Subject No.1 at -5min	Subject No.1 at 0min	Subject No.1 at 10min	Subject No.1 at 20min	Subject No.1 at 30min	Subject No.1 at 40min	Subject No.1 at 50min	Subject No.1 at 60min	Subject No.1 at 70min	Subject No.1 at 80min	Subject No.1 at 90min	Subject No.1 at 100min	Subject No.1 at 110min	Subject No.1 at 120min	Subject No.1 at 130min	Subject No.1 at 140min	Subject No.1 at 150min	Subject No.1 at 160min	Subject No.1 at 170min	Subject No.1 at 180min	Subject No.1 at 190min	Subject No.1 at 200min	Subject No.1 at 210min	Subject No.1 at 220min	Subject No.1 at 230min	Subject No.1 at 240min	Subject No.2 at -5min	Subject No.2 at 0min	Subject No.2 at 10min	Subject No.2 at 20min	Subject No.2 at 30min	Subject No.2 at 40min	Subject No.2 at 50min	Subject No.2 at 60min	Subject No.2 at 70min	Subject No.2 at 80min	Subject No.2 at 90min	Subject No.2 at 100min	Subject No.2 at 110min	Subject No.2 at 120min	Subject No.2 at 130min	Subject No.2 at 140min	Subject No.2 at 150min	Subject No.2 at 160min	Subject No.2 at 170min	Subject No.2 at 180min	Subject No.2 at 190min	Subject No.2 at 200min	Subject No.2 at 210min
Glucose	97	96	126	182	198	209	198	189	171	158	133	97	77	67	63	64	63	73	78	83	86	86	87	87	90	91	87	90	95	101	110	121	119	109	99	101	91	83	80	68	58	56	53	55	62	66	70	72	73
GIP	0.64224	1.56833	16.3843	13.2613	16.3117	19.3983	15.8759	18.3452	14.7865	12.8619	4.18291	0.64224	0.64224	0.64224	0.64224	0.64224	9.92046	4.18291	0.64224	0.64224	0.64224	0.64224	0.64224	0.64224	0.64224	0.64224	2.34238	1.443	24.4415	25.1268	30.9942	34.8915	36.5189	33.8208	31.5081	33.9065	33.9065	32.4503	25.812	21.6577	11.8502	4.74074	2.64218	4.74074	2.08542	1.35735	2.2139	2.9848	4.31246
Insulin	6	6.8	26.8	57.9	54.5	51	63.1	53.6	57.4	47.8	26.7	12.5	6.6	6.4	5.7	5.1	5.5	3.7	2	2.7	2.7	2.2	2.6	2.8	2.6	3	5.1	4.4	8.4	12.7	20.5	29.9	43.5	31.8	29.8	28.1	24.1	21.2	18	9.6	7.2	4.2	3.7	3.5	3.1	2.3	2.9	3.9	3.8
Cpeptide	1.2	1.3	3.2	5.4	5.7	6.6	7.1	7.1	7.9	7.1	6	4.3	3.2	2.6	2.1	1.9	1.9	1.3	1.4	1.2	1	0.9	1	0.9	0.9	0.9	1	0.9	1.2	1.7	2.7	4	5.3	5.3	5.7	0	5.2	4.9	4.4	0	0	2.1	0	1.6	0	1.1	0	1.1	1
GLP-1	0.415	0.415	2.86	3.2	3.07	2.35	2.87	2.52	2.74	2.08	1.18	1.09	0.93	0.86	1.24	0.415	0.415	0.415	0.415	0.415	0.85	0.415	0.415	0.415	0.415	0.415	1.14	1.18	1.73	2.15	1.93	2.34	2.7	2.14	1.97	2.23	2.63	1.98	1.7	1.26	1.27	0.42	0.42	0.21	0.42	0.42	3.15	1.06	1.1
Free fatty acid	0.72	0.72	0.63	0.57	0.46	0.32	0.27	0.21	0.2	0.19	0.16	0.17	0.18	0.17	0.18	0.19	0.28	0.45	0.55	0.54	0.49	0.54	0.51	0.56	0.67	0.67	0.56	0.67	0.64	0.65	0.52	0.53	0.32	0.29	0.22	0.19	0.14	0.12	0.1	0.09	0.09	0.1	0.16	0.22	0.4	0.54	0.53	0.56	0.57
Taurine	70.1	69.4	68.6	65.4	68.3	62.9	61.2	60.3	59.2	61.2	58.5	60.6	65	61.7	62.5	61.9	64.3	65.3	72.1	61.9	60.1	58.8	61.9	62.4	61.4	67.2	42.6	41.1	42.6	39.3	39.6	41.9	40.6	38.3	38.3	38.6	36.9	37.3	38.5	36.1	34.9	35.2	35.2	38.3	36.1	38.9	35.8	37.1	35
Aspartic acid	3.7	4.2	3.7	3.5	3.3	2.8	2.8	2.6	2.8	3.4	2.7	2.7	2.9	3.1	3	3	3.2	3.2	3.4	3.1	2.8	2.7	2.8	2.9	2.8	6.5	3.1	3.4	3.3	3	2.9	0	0	0	2.2	2.1	2.1	0	2	0	0	0	0	2.3	2.6	2.7	2	2.2	2.4
Hydroxyproline	15.1	14.2	14.5	13.6	13.7	11.9	11.7	11.3	11.2	11.3	10.2	10.6	10.8	10.7	9.8	9.7	10	10.3	9.8	9.9	9.9	9.5	10.9	11	10.6	11.1	8.9	8.8	9.7	9.2	9.9	9.7	9.6	9.4	9.7	9.3	8.9	9	9	8.6	8.8	9.2	8.5	8.8	7.7	8.8	8.7	8.6	8.2
Threonine	192.4	188.5	190.4	178.4	182.8	165.5	160.7	157.7	154.6	154	146.9	147.9	153.8	142.9	144.9	143.8	147.5	147.1	150.6	147.9	150	148	159.2	158.8	155.1	176.1	105.7	101.3	102.8	99.9	109.4	105.6	106.8	103.8	102.4	96.8	94.9	95.5	94.7	93.3	95.5	95.6	91.6	91.8	83.4	91.6	92.4	93.4	90.1
Serine	155.9	158.9	155.1	146.1	145.6	134.3	130.1	128	125.1	127.8	122.6	125.5	134.2	125.3	132.3	127.5	126.6	130.3	134	135	135.7	136.8	140.2	147.4	145.1	168.1	103.7	106.3	103.2	101.5	102.3	99.4	97.5	93.8	92.2	87	84.7	83.8	84.1	82.7	81.9	83.8	82.7	83.2	84.3	88.3	83.5	86	90.2
Asparagine	50.8	49.8	50.4	46.9	48.2	43.3	42.1	41.3	41.5	41.6	40.3	40.8	42.4	39.6	40.6	40.8	41.5	41.3	41.8	41	41.3	41	43.7	44.5	43.6	48.4	59.7	57.5	58.1	56.5	62	60.4	60.8	58.8	57.6	54.5	54.1	54.6	54.6	54.1	55.4	55.8	53.8	54.4	49.6	54.1	54.2	55.3	53.8
Glutamic acid	87.6	91.9	84.6	83	77.6	80.7	78.1	76.9	73.5	73.5	73	74.1	84.8	76.2	83.7	79.8	69.5	77.2	76.7	76.3	73.9	75.8	68.1	81.5	82.8	104.2	87.5	97.9	82.6	79.2	57.2	58.9	54.8	47.1	54.7	53.5	57.6	50.9	53.9	50.8	46.3	47.9	51.5	59.2	69.2	73.2	59.3	62.2	67.1
Glutamine	499.1	491.9	482.6	462.8	490.1	454.5	441.5	429.6	425.7	423.9	406.2	427.7	445.8	407.1	412.5	407.1	408.7	396.7	414.4	415.1	447.9	456.7	486.8	494	491.6	518.6	595.3	574.3	584.7	566.7	647.4	634.5	657.9	644.9	639.9	606.8	600.2	622.2	622.3	616.2	642.5	635.6	604.3	607.4	533.6	611	637.8	645.6	590.2
Proline	127.8	126.3	125.4	116.2	119.3	110	108.9	109.3	109.2	109.7	105.8	105.1	108	99.6	99.4	98.2	102.8	104.6	106	101.8	101.2	99.2	105.4	105.4	103.7	116.1	112.6	109	110.7	108.1	115.8	113.8	113.6	112.9	112.2	107.2	104.8	105.8	104.4	103.9	105.6	106.2	102.2	102.4	95.4	103.5	101.6	101.8	100.5
Glycine	227.7	227.6	228.4	213.9	222.3	204.9	202.5	203.9	204.6	210.7	198	212.3	220.9	204.5	211.5	212.7	212.8	209.1	208.4	205.6	206.5	205.8	217.1	212.8	205.9	235.9	227.4	221.2	224.8	219.8	242.1	238.5	242.4	240.3	239.4	231.1	229.1	233.2	233.9	231.7	236.4	238.9	229.4	234.6	211.3	234.5	232.2	232.6	216.2
Alanine	331	312.1	310.6	289	319.6	312.3	328.3	340.7	350.3	358	342.4	341.2	344	313	299.9	283.9	290.8	275.1	286.6	279.2	285.5	272.9	301.8	288.3	272.6	321.3	241	217	231.8	229.5	265.8	255.2	263.3	269.1	270.4	266.7	261.5	269.2	272.1	274.9	281.6	290.6	280.9	266.5	235.7	252.3	270.5	262.4	250.6
Citrulline	37.7	37.7	34.9	30	28.9	25.2	23.9	23.1	22.2	21.5	20.3	21.2	22.2	20.7	22.5	24.1	26.4	28.6	29.6	29.1	29.5	29.6	30.5	31.8	32.3	35.8	29.3	29.4	27.3	24.9	23.9	22.5	20.3	18.9	17.6	17	16.2	15.5	14.8	15	15.4	16.3	17	18.9	19.6	21.3	20.6	20.9	20.3
α-Amino-n-butyric acid	27	26.6	27.1	25.6	26.3	24.2	23.5	23.1	22.5	22.4	21.3	21.7	22.8	20.9	21.4	21.5	21.5	21.8	22.5	22.3	23	23.2	24.2	25	25.2	27.8	28.2	27.5	27.9	27.3	28.6	28	27.8	26.9	26.6	25.4	24.9	24.8	24.7	24.3	24.2	24.2	23.6	23.6	22.5	24.2	23.7	24	23.7
Valine	235.1	232.4	230.7	217.7	223	203.6	196	190.1	185	182.3	172.4	172	178.7	166.8	172.6	171.9	175.7	179.7	180.7	176.4	178.1	179.3	190.9	198.2	196.4	214	266.7	262.6	261	254.4	258.6	254.9	250.5	243.2	238.5	230.3	226.3	222	215.8	211.2	210.3	209.9	203.3	206.2	203.9	216.5	208.9	213	215.5
Cystine	47.6	48.5	50.2	48.3	53.1	47.6	45.4	46.4	45.5	48.6	46.8	51.7	57.3	51.4	49.9	46.8	42.1	42	42	44	48.6	49.6	53.3	54.7	51.9	33.5	10.9	13.9	15.4	15.1	15.4	15.5	15.3	15.4	12.3	11	10.9	11.5	12.1	11.6	11.6	13	11.6	12.7	11.6	11.8	10.2	10.9	11.3
Methionine	25.8	25.1	24.5	22.8	24	21.5	20.9	20.4	19.9	19.4	18	17.6	18	16.6	16.5	16.1	16.8	17.1	17.2	16.4	16.5	16.3	18	18	17.4	21	23.5	22.2	22.4	21.6	23.6	22.8	22.8	22.2	21.8	20.5	20.2	20.1	19.2	18.7	19.1	19	17.9	17.5	16.6	17.9	17.8	18	17.6
Isoleucine	58	57.3	56.1	51.6	50.8	44.1	40.7	37.5	35.6	33.2	31	28.2	28.5	28.1	31	31.6	33.6	36.2	36.4	35.4	35.9	37.6	41.9	46.9	47.5	52.3	76.4	74.1	72.9	69.6	72.4	70.2	67.7	64.9	62.7	58.1	55.4	53.3	49.2	47	47.4	45.9	43.1	44.8	44.7	48	45.8	48.8	51.7
Leucine	110.5	109	106.5	98.5	98	85.3	78.6	72.6	68.7	64.9	60.3	57.1	59.6	58.6	64.5	66	69.8	73.8	74.6	73.2	75.9	79.8	88.4	95.8	96.6	106.1	146.3	144.3	142.7	137.2	141.7	137.5	133.1	128.5	124.3	115.6	111.7	108.5	102.1	99	100.5	99.1	94.7	97.4	97.7	105.1	101.9	106.6	110.6
Tyrosine	61	60.7	58.4	54.2	54.4	47.8	46.8	45.2	44.6	43.9	41.7	40.8	42.7	40.9	42.3	41.8	44.4	46.7	46.7	45.5	45.9	46	50.2	53.4	52.5	58.3	50.6	46	52.2	54.9	56.1	48.4	47.2	52.8	50.3	48.1	46	46.8	46.3	45.4	46.2	45.4	42.6	42.9	40.5	41.6	39.9	39.8	37.6
β-Alanine	9.2	7.9	9.9	7.1	10	9.4	9.5	9.1	9.7	8.6	9.1	8.2	8.2	8.1	7.8	8.3	8.5	8.1	9.2	8.9	8.3	7.7	8.5	11.7	11.3	10.1	5.2	5	5.3	5.2	6.3	5.8	6.1	5.9	6	5.8	6.2	6.3	6.2	6	6.4	6.2	5.9	6.1	5.5	6.6	6.6	6.7	6.2
Phenylalanine	56.7	55.3	54.4	50.7	52.5	47.2	46	45.3	45.5	44.6	43	42.5	44.5	42.7	43.9	43.4	45.2	45.1	44.8	43.5	43.5	43.3	47.2	47.6	46.8	53.4	59.9	57.4	57.2	55.4	58.4	56.9	56.5	55.6	54.8	53	52.1	51.8	50.6	50.2	50.5	50.9	49	48.8	47	48.9	48.7	48.9	49.2
β-aminoisobutyric acid	2.7	2.5	2.6	2.5	2.4	2.4	2.3	2.3	2.3	2.3	2.1	2.2	2.3	2	2.1	2.1	2	2.1	2.1	2	2	2	2	2.2	2	2.3	2.5	2.5	2.4	2.5	2.5	2.4	2.4	2.3	2.3	2.1	2	1.9	1.9	1.8	1.7	1.7	1.7	1.7	1.7	1.5	2	2	2.1
Monoethanolamine	9.5	9.3	8.8	8.1	8.8	8.1	8.2	8.2	8.5	8.7	8.4	9.4	9.6	8.9	8.9	8.8	9	8.7	8.4	8.4	8.8	8.8	9.5	8.9	8.6	9.6	6.5	6.2	6.2	6.1	7	6.6	7	7.2	7.3	7.1	7.1	7.4	7.5	7.5	7.8	7.9	7.4	7.3	6.5	7.2	7.6	7.6	6.9
Ornithine	56	56.1	57.7	54.5	55.4	49.2	47	45.4	44.5	45.1	41.6	41.8	43.9	41	41.5	41.4	42.1	44.5	45.8	43.9	42.4	41.7	43.9	44.2	42.7	50.8	39	37.8	38	37.2	38.3	37.8	34.8	34.5	33.7	32	31	30.5	30.3	30.1	29.8	30.4	29.3	30.2	29.5	30.4	28.9	29	30.2
1-methyl-histidine	3.4	3.3	3.4	3.1	3.1	2.8	2.8	2.8	2.8	2.7	2.6	2.6	2.8	2.5	2.5	2.5	2.5	2.5	2.5	2.5	2.4	2.4	2.5	2.6	2.5	2.8	3.3	3.2	3.9	4.7	4	3.3	3.2	3.1	3.1	3.8	3.6	3.7	2.9	2.8	3.5	2.8	2.6	2.8	4.8	2.9	2.8	2.7	2.8
Histidine	75.5	74	72.7	70.4	75	69.5	67.9	66.8	66.4	66.8	64.5	66.4	69.5	63.7	64.7	64.1	65.6	65.8	69	69.1	71.8	72.4	76.2	77	75.6	85.7	93.5	91	91.3	89.5	96.3	95.1	95.8	93.5	93.1	89.8	89.1	90.3	90.3	89.5	91.5	91.5	88.8	89.7	84.9	93.9	94	95.2	91.9
Lysine	187.1	184.1	186	173.7	179.7	163.4	160.4	160.3	159.4	160.3	155.4	158.8	168.2	158.8	163.8	165.1	171.9	174.9	176.7	168.6	165.8	160.8	172.8	170.4	166.7	188.9	199.5	193.3	195.5	187.2	200.7	202.9	203.2	194	194.7	185.7	185.1	186.4	184.7	183.2	186.3	188.5	184.2	185.4	177.4	191.7	189.1	189.9	187.9
3-Methylhistidine	5.7	5.5	5.6	5.4	5.5	5.1	5	5	5	4.9	4.7	4.9	5.1	4.7	4.8	4.7	4.8	4.7	4.8	4.7	4.8	4.7	5	5	4.9	5.4	6.5	6.3	6.6	6.4	6.7	6.7	6.5	6.3	6.4	6.1	6	6.1	6.1	6	6	6.1	5.8	5.8	5.6	6.1	6	6	5.8
Tryptophan	63	61.2	63.1	60.9	63.5	60.1	59.1	58.3	58.6	58	56.3	56.9	60.5	58.2	58.7	57.8	58.8	58.2	58.1	55.9	55.3	54.4	57.4	56.8	54.7	59.3	55.7	52.2	53	51.5	54.3	54.3	54.1	54	53.9	51.7	50.8	50.1	48.5	48.2	47.9	48.1	46.3	46.1	44	42.8	41.2	42.3	42.4
Arginine	106.8	105.7	104.8	96.9	97.9	88.8	86.1	84.9	83.6	81.9	78.6	79.8	83.4	77.5	79.7	79.6	84.4	85.5	86.4	83.3	83.9	81.8	87.1	87.4	86.8	98.6	70.3	67.7	66.9	63.7	71.1	68.4	68.9	65.9	63.7	60.4	59.2	58.6	57.4	54.9	56.3	55.2	52.5	53.2	48.1	52.9	53.6	54.4	51.2
Fischer ratio	3.43	3.44	3.49	3.51	3.48	3.51	3.4	3.32	3.21	3.17	3.11	3.09	3.06	3.03	3.11	3.16	3.11	3.16	3.19	3.2	3.24	3.32	3.3	3.38	3.43	3.33	4.43	4.65	4.36	4.18	4.13	4.39	4.35	4.03	4.05	4	4.01	3.89	3.79	3.74	3.7	3.69	3.72	3.8	3.96	4.08	4.02	4.15	4.35
Total ketone body	243	219	222	163	94.1	57.1	40.3	32.4	27.3	23.5	22.5	21.4	21.7	23.3	31.9	34	36.7	76.7	169	226	232	261	238	264	311	338	134	216	193	185	127	103	44.9	35.6	24.2		17.5	14	13.4	11.6	11.6	11.1	11.7	20.1	24.2	84.9	119	135	132
Acetoacetate	66.2	51.5	61.2	46.1	24.7	19.6	14.3	13.9	11.7	11.2	11.7	9.1	9.9	10.3	13.5	12.3	12.7	25	42.5	54.1	53.4	76.6	58.1	66.5	77.1	95.5	39.8	65.5	53.4	50.2	32	26.6	12	9	7.2		6.3	5	5	5	5	5	5	9.1	7.6	23.4	28.9	32.6	31.2
3-Hydroxybutyrate	177	168	161	117	69.4	37.5	26	18.5	15.6	12.3	10.8	12.3	11.8	13	18.4	21.7	24	51.7	126	172	178	185	180	198	234	243	94.5	151	139	135	94.5	76	32.9	26.6	17		11.2	5	5	5	5	5	5	11	16.6	61.5	90.2	102	101
[truncated: 29 more columns]

## Sheet: 75g bolus
	Subject No.1 at -5min	Subject No.1 at 0min	Subject No.1 at 10min	Subject No.1 at 20min	Subject No.1 at 30min	Subject No.1 at 40min	Subject No.1 at 50min	Subject No.1 at 60min	Subject No.1 at 70min	Subject No.1 at 80min	Subject No.1 at 90min	Subject No.1 at 100min	Subject No.1 at 110min	Subject No.1 at 120min	Subject No.1 at 130min	Subject No.1 at 140min	Subject No.1 at 150min	Subject No.1 at 160min	Subject No.1 at 170min	Subject No.1 at 180min	Subject No.1 at 190min	Subject No.1 at 200min	Subject No.1 at 210min	Subject No.1 at 220min	Subject No.1 at 230min	Subject No.1 at 240min	Subject No.2 at -5min	Subject No.2 at 0min	Subject No.2 at 10min	Subject No.2 at 20min	Subject No.2 at 30min	Subject No.2 at 40min	Subject No.2 at 50min	Subject No.2 at 60min	Subject No.2 at 70min	Subject No.2 at 80min	Subject No.2 at 90min	Subject No.2 at 100min	Subject No.2 at 110min	Subject No.2 at 120min	Subject No.2 at 130min	Subject No.2 at 140min	Subject No.2 at 150min	Subject No.2 at 160min	Subject No.2 at 170min	Subject No.2 at 180min	Subject No.2 at 190min	Subject No.2 at 200min	Subject No.2 at 210min
Glucose	101	101	152	187	192	187	182	187	161	165	194	191	165	138	100	80	69	62	59	72	81	83	86	87	89	90	99	104	118	152	150	136	112	97	94	101	102	108	96	106	86	91	85	85	66	50	47	54	72
GIP	0.64224	0.64224	28.5969	16.3966	13.8016	14.5375	15.7769	20.8507	10.5482	9.65735	19.5726	9.69608	8.30176	4.23497	0.64224	0.64224	0.64224	0.64224	0.64224	2.22095	0.64224	0.64224	0.64224	0.64224	0.64224	0.64224	1.57148	0.64224	52.1939	40.5876	26.7114	33.264	32.7501	32.2362	27.5251	32.8786	31.1226	33.521	28.4673	30.9085	29.1097	34.1634	24.7841	22.5571	8.20979	2.9848	1.65714	0.64224	6.41102
Insulin	4.3	4.9	64.7	88.8	71.6	53.7	51.9	53.1	42.5	41.8	67.7	61.3	35.1	19.4	9.1	7.1	6.3	4.9	4.7	3.2	2.5	2.8	2.3	3.5	2.3	2.5	8	9.5	28.7	81.6	75.4	50.2	52.6	56	48.2	50.1	57.2	76.5	51.2	59.1	49.9	50.8	35.9	29.2	14.2	6.2	5.3	5.8	5.8
Cpeptide	1.3	1.4	5.1	6.8	7.3	6.8	7.3	8	7.4	7.2	9	8.9	7.9	6.3	4.8	3.8	2.8	2.7	2.5	1.9	1.5	1.4	1.2	1.1	1.1	0.9	1.6	1.7	2.9	5.7	6.3	6.3	5.7	5.3	5.5	6.5	7.1	7.7	7.1	6.5	6.4	6.4	5.5	5.2	3.8	2.8	2.2	1.8	1.5
GLP-1	1.85	1.47	13.59	11.32	8.34	7.33	4.29	4.59	3.48	6.96	7.9	4.65	3.42	1.91	1.55	1.02	1.31	1.73	2.24	2.14	2.01	1.77	1.69	1.05	1.34	1.39	1.02	1.23	2.92	3.9	2.53	1.84		2.41	2.51	2.79	3.5	2.54	2.57	2.39	2.43	2.29	1.54	2	1.28	1.09	0.97	1.13	0.42
Free fatty acid	0.77	0.8	0.67	0.62	0.37	0.21	0.18	0.14	0.15	0.13	0.1	0.07	0.06	0.07	0.07	0.11	0.16	0.25	0.37	0.67	0.82	0.88	0.81	0.74	0.81	0.82	0.31	0.35	0.34	0.32	0.23	0.18	0.16	0.15	0.16	0.16	0.15	0.14	0.13	0.12	0.12	0.11	0.11	0.11	0.11	0.14	0.2	0.27	0.42
Taurine	69.9	67.3	67	64.6	65.1	63.7	61.5	61.1	62.6	61.4	59	58.7	57.9	57.6	59.6	59.9	59.8	61.5	60.5	59.7	59.2	57.1	57.5	56.6	57.2	62.6	45.8	45.6	45.5	46	40.7	40.5	38.5	38.9	39.9	37.4	37.2	36.1	35.9	38.2	36.3	35.4	36.4	36.5	37.4	37.5	36.3	39	38.3
Aspartic acid	3.6	2.9	3.4	3	2.7	2.4	2.4	2.4	2.5	2.4	2.5	2.3	2.1	2.4	2.7	2.7	2.8	3	2.8	2.9	2.9	2.7	3.3	2.6	2.6	3.1	6.4	7.2	6.7	5.6	4.8	4.1	3.4	3.1	3	3.2	2.7	2.8	2.3	2.9	2.2	2.4	2.3	2.5	2.6	2.2	2.4	2.6	3.5
Hydroxyproline	5.8	5.6	5.3	5.4	5.6	5.4	5.1	5.2	5.3	5	4.1	3.9	3.9	3.9	3.9	3.9	3.8	4.1	4.1	4.1	3.9	4.2	3.9	4.1	4.3	4.6	12.1	11	11.5	10.9	11	11	11.6	12.2	12	11.3	11.4	10.7	11	11	11.3	10.2	10.6	10	9.6	10.7	10.4	9.8	8.1
Threonine	182.3	179.8	176.2	169.7	155.4	153.9	147.2	147.4	154.5	149.9	132.3	132.3	131.9	127.8	128.2	129.4	129.1	131.2	133.3	127.6	125.8	129	131.8	131.5	134.7	137.2	122.5	116.8	115.7	110.3	106.6	106	108.5	108	108	101.5	101	98.1	99.4	95.3	97.5	92.7	92.8	89.6	86.1	92.2	87.1	84.6	77.8
Serine	165.4	159.8	163.1	152.2	140.8	134	127.9	127.4	131.1	125.2	117.5	118.4	118.4	118.9	121.6	119	124.2	127.7	125.1	118.6	116.7	122.4	132.6	128.4	132.1	133.9	101.6	105.1	101.9	96.8	92.7	88.3	86	83.4	82.4	80.8	79.1	78.1	75.7	76.8	74.3	74.6	72.9	72.9	73.9	69.8	69.4	72.4	79
Asparagine	55.3	55	52.3	50.5	45.1	44.4	42.4	44	46.4	45.6	40	40.4	41.3	40.4	40.2	40.2	41.5	41.9	42.4	39.9	38.4	39.7	40.3	39.8	40.8	40.7	66.7	64.3	62.2	59.6	56.5	56	57.4	56.9	56.3	53.4	53.8	51.9	52.2	50.7	51.7	49.6	49.9	49.6	48.6	49.6	47.4	46.3	44.5
Glutamic acid	95.9	77.2	95.9	75.1	76.5	70.5	67.8	68	57.9	52.3	71.8	67	71.9	78.2	80.7	76.9	82.1	87.2	74.3	62.5	61.4	63.2	80	74.8	79.2	94.4	74.4	105.1	97	93.8	81.6	65.8	44.9	36.9	30.9	43	35.9	40.2	32.7	45.8	33.6	38.3	36.9	47.7	52.6	36.9	44.8	52.4	77.6
Glutamine	541.8	549.8	502.4	501.3	487	493.9	466.4	450.3	499.9	501.3	418.7	425.3	424.6	417.1	428.6	434.2	417.4	423.5	424.8	409.9	406.1	427.3	444.7	458.6	482.9	476.2	567.4	527.7	509.6	511.4	504	515	550.1	567.2	561.1	531.2	549.1	537.7	555.3	532	570.3	539.5	556	540	522.3	565.1	550.8	524.1	479.9
Proline	137.1	134.1	132.3	124.6	115.1	114.1	111.1	113.2	116.9	111.9	103.5	103.7	105.1	100.8	99.1	98.2	98.4	98.3	100.1	99.1	100.5	102.5	103.7	102.1	104	104.9	125.9	122	121	115.2	112.8	113.8	117	118	116.9	111.4	112.2	108.9	109.6	106.7	108.4	103.4	103.5	101.4	98.7	103.2	98	95.1	89.4
Glycine	252.1	249.2	245.5	239.2	220.6	223.3	220.6	222.5	240.3	236.7	222	223.1	222.4	221.1	221	219.8	219.8	222.9	220.4	218.5	208.9	207.1	203.7	200.6	203.1	202.2	234.7	218.5	216.1	216.6	211	217.8	228.9	235.2	232.8	218.7	228.2	222.9	225.2	219.2	227.6	217.9	220.8	213.5	209.2	220	210.8	205.7	189.3
Alanine	361.3	364.5	309.3	309.2	295.2	331.4	345.2	355.2	381.5	383.8	342.6	347.7	344.8	329.5	325.6	325.5	296.3	288.5	299.5	304.2	311.9	309.5	295.7	294.3	290.2	292.6	365	332	326.4	309.2	326.2	336.7	352	352.2	358	346.9	348.3	336.1	341.3	334	335.9	324.6	322.6	309.2	301.8	325.3	304.5	290.7	236.1
Citrulline	42.1	41.3	37.7	33.1	28.7	27	24.1	24.2	24.7	23.2	20.5	19.8	20.6	20.8	21.7	21.8	23.6	25.9	28.2	30.8	30.3	30.4	31.5	31	32.3	33.5	25.7	25.8	23.2	20.8	18.7	18.4	17.8	16.8	16.4	15.1	14.6	13.7	13.4	13	12.8	12.9	13	13.3	15	15.5	15.6	16.3	17.6
α-Amino-n-butyric acid	28.5	27.8	28.2	26.9	25.4	25	23.9	23.6	24.2	23.2	21.7	21.6	21.3	20.6	20.7	20.4	20.4	20.8	20.7	19.8	19.4	20	21	21.2	22.1	22.6	19.8	19.4	19.6	19.1	18.7	18.5	18.7	18.5	18.1	17.7	17.5	16.9	17	16.8	16.8	16.2	16	15.6	15.3	15.7	15.4	15.2	14.3
Valine	238.8	233	230	220.8	206.9	200.4	191.1	188.8	191.6	180.1	166.2	164.7	164.6	158.9	158.5	158	164.7	169.6	171.7	170.4	169.7	174.1	182.1	181	186.8	188.6	271.5	264.6	257.5	248	236	229.3	227.4	221	218.4	209.5	205.6	197.2	196.1	192.8	190.2	184.4	183.3	182.2	177	179.2	173.4	176.8	182.4
Cystine	43.3	57.4	58.2	56.1	54.3	54.1	53.6	53.8	52.8	49.2	50.2	51.1	48.5	49.3	51.5	40.1	51.7	51.6	47.2	49.8	48.9	48	46.1	47.2	49.4	37.3	17	15.1	16.3	15.6	15	16	14.3	14.7	13.9	13.4	11.7	12.6	13.1	13.2	12.9	12.7	13.8	13.2	13.6	12.8	11.5	13.6	15.3
Methionine	29.6	29.4	27	26.2	23.7	23.7	22.9	22.5	23.3	22.1	18.4	18.1	17.5	16.5	16.3	16.2	16.4	16.6	16.8	16.8	16.8	16.8	16.5	16.4	16.4	17.1	20	19.1	18.3	17.5	16.3	15.8	16.1	15.4	15.2	14.3	13.7	12.8	12.8	12.4	12.1	11.5	11	10.8	10.7	10.7	9.7	10.3	10.4
Isoleucine	54.6	53.7	51.1	47.8	41.3	37.8	34.8	33.7	33	28.9	24.7	23.2	23.5	22.1	20.8	20.9	26.4	28.5	30.7	30.4	31.6	34.9	38.9	39.2	42.2	43	65.9	62.9	58.4	54.3	49	46.4	44.7	41.4	40.1	36.3	33.6	31	29.6	27.8	25.8	24.4	23.2	24.1	23.4	21.3	20	22.7	29.4
Leucine	113.3	111.3	106.8	101.2	89.3	82.9	76	73.6	72.4	64.9	55.9	53.9	53.6	50.8	50.5	52.4	61	65.6	68.8	68.6	71.9	78.5	85	84.9	89.9	92.6	121.7	116.3	109.7	103.1	93.8	89.5	88.3	84.7	81.9	76.3	72	67.7	66.8	63	60.9	58.8	56.5	57.5	55.4	54.8	53.2	58.1	68.5
Tyrosine	78.5	76.9	72.3	69	62.7	61.5	56.8	56.1	58.8	56.6	47.9	47.3	47.1	45.3	45.3	46.2	47.9	49.3	51.3	51.6	52.3	54.5	55.8	55.1	56.2	55.8	85.8	79.9	75.4	70.7	66.7	65.6	67.6	66.7	64.7	60	59.4	55.4	55.7	52.4	52.5	49.5	48.6	46.2	45.3	47.6	44	43.9	43.8
β-Alanine	7.9	7.4	7.9	8.4	6.4	8.9	4.1	5.2	5.1	3.3	3.2	3.7	4.6	4.8	4	4	4.5	4.1	4.6	4.2	4.1	4.1	4	4	3.8	3.7	7	6.5	7.4	7.1	7.4	7.4	6.9	7	8.2	7.9	7.2	7.8	7.8	7.7	8.2	7.5	8.1	7.5	6.9	8	7.5	7.8	7
Phenylalanine	58.7	58	53.5	51.9	47.4	46.5	44.7	44.7	46.4	44.2	39	38.7	39.1	37.6	37.9	38.8	41.2	42	42.7	41.9	41.5	42	42.2	42.1	42.7	43.1	63.6	59.8	57.5	54.7	51.8	50.7	50.9	49.2	49	46.2	45	42.4	42.2	40.7	40.2	38.8	38	37.8	37.1	37.2	35.7	36.9	37.3
β-aminoisobutyric acid	2.5	2.4	2.4	2.4	2.5	2.4	2.4	2.3	2.4	2.3	2.2	2.2	2.2	2	2.1	2	2	2.1	2.1	2.2	2.1	2	2.2	2	2.1	2.3	2	1.9	1.8	1.8	2	1.9	1.8	1.8	1.8	1.7	1.6	1.6	1.5	1.6	1.6	1.3	1.5	1.5	1.4	1.6	1.2	1.5	1.5
Monoethanolamine	13.4	13.4	11.2	11.3	10.9	11.4	11.5	11.6	12.9	12.9	11.2	11.7	11.6	11.5	12.1	12.2	11.9	12	12	12.6	12.6	12.1	11.6	11.8	11.8	7.5	10.3	9.7	8.6	8.1	8	8.2	8.6	8.3	8.6	8.1	8.1	7.7	8.2	7.9	8	7.9	8	7.6	7.4	8.4	7.8	7.8	6.6
Ornithine	54.9	52.3	57.2	53.8	49.4	46.8	44.8	43.4	43.7	41.3	39.5	39	38.1	37.3	37.5	36.8	37.2	38.7	38.9	37.7	36.7	36.9	39.1	37.6	38.4	39.1	47.7	47.7	47.8	43.6	40.7	39.2	38.4	37.3	37.9	36.6	35.1	34.1	34.3	34	33	31.9	31.4	31.5	30.2	30.6	29.9	29.6	29.3
1-methyl-histidine	0	0	0	0	0	0	0	0	0	0	0	0	0	0	0	0	0	0	0	0	0	0	0	0	0	0	9.8	9.4	9	8.7	8.4	8.4	8.5	8.5	8.5	8	8	7.5	7.8	7.6	7.7	7.1	7.1	6.8	6.7	7.1	6.9	6.7	6
Histidine	84.2	83	78.4	77.7	76	75.7	71.8	71.4	75.7	75	67	68.2	68.7	68.4	70.3	70.6	69.4	70.6	70.6	69.4	69.5	72.9	76.3	76	77.8	78.8	85.2	81.3	79.1	78.5	78	76.9	79.3	79.8	80.4	76.1	78.6	75.9	77.1	75.6	77.8	75.4	76.2	75.1	74.2	76.4	75.6	73.7	72.4
Lysine	210.8	206.3	205.5	196.8	179.4	179.3	173.1	176	188.6	185.2	161.2	162.9	164.4	160.7	162.8	167.1	168	174.6	175.1	172.7	168.5	167.6	164.4	160.5	160.7	160.5	199.6	188.1	184.7	175.4	168.7	168	173.9	173	173.2	164.9	164.3	158.1	161.6	157.8	159.4	153.7	153	151	149.2	154.3	149.2	148.9	145.4
3-Methylhistidine	4.8	4.7	4.7	4.5	4.3	4.3	4.4	4.4	4.6	4.4	4	4	4	3.9	4	4	3.9	4	4	4	4	4	4	4.1	4.1	4	7	6.6	6.6	6.3	6.2	6.4	6.4	6.4	6.3	6	6	5.7	5.9	5.8	5.9	5.6	5.7	5.5	5.4	5.8	5.5	5.4	5.1
Tryptophan	62.1	60.8	63.3	61.5	61.1	62	59.3	59.9	61	57.8	54.2	53.9	54.2	53.3	55.2	55.4	56.6	57.6	56.9	54.2	49.9	49.1	51.9	51.7	52.9	52.6	50.7	49.2	48.9	46.7	44.9	43.8	43.7	42.6	42.9	41.1	39.9	38	37.8	37.2	36	35.3	34.8	35.8	34.8	35.4	33.9	35.5	36.3
Arginine	121.7	120.3	117.1	108.6	97.8	97.2	91.5	93	101.1	99.7	80.4	80.2	80.5	77.6	78.5	82.1	80.1	83.8	84.9	86	84.9	84	83.2	81.5	83.8	84	86.5	81.2	75.7	71.2	65.9	65	68.1	68.3	66.1	59.6	60.1	56.6	57.3	53.4	56.2	52.2	52.7	51.1	50	53.3	51.1	48.2	49
Fischer ratio	2.96	2.95	3.08	3.06	3.07	2.97	2.97	2.94	2.82	2.72	2.84	2.81	2.8	2.8	2.76	2.72	2.83	2.89	2.89	2.88	2.91	2.98	3.12	3.14	3.22	3.28	3.07	3.18	3.2	3.23	3.2	3.14	3.04	2.99	2.99	3.03	2.98	3.03	2.99	3.05	2.99	3.03	3.04	3.14	3.1	3.01	3.09	3.19	3.46
Total ketone body	336	356	416	326	167	78.2	44.3	36.5	24.4	18.5	17.1	18.9	17.6	18.8	18.7	21.9	31.5	52.9	98	202	317	500	537	519	614	637	47.1	60.3	51	45.8	30.6	28.7	19.4	14.6	12.8	14.4	14.6	13	11.9	12.9	5	11.8	5	11.4	13.2	5	12	14.9	40.1
Acetoacetate	70.5	79.4	91.9	76.4	41.6	20	10.2	11.4	3.7	2.9	3.5	5.8	5.3	6.6	6.5	5.3	9.4	15.3	27.6	42	56.1	90	100	92.3	121	131	15.6	21.3	15.8	15.4	10	10	5.4	4.5	2.2	4	4	5	5	5	5	5	5	5	5	5	5	3.4	12.6
3-Hydroxybutyrate	265	277	324	249	126	58.2	34.1	25.1	20.7	15.6	13.6	13.1	12.3	12.2	12.2	16.6	22.1	37.6	70.4	160	260	410	437	426	493	506	31.5	39	35.2	30.4	20.6	18.7	14	10.1	10.6	10.4	10.6	5	5	5	5	5	5	5	5	5	5	11.5	27.5
[truncated: 29 more columns]

## Sheet: 25g 2-h continuous
	Subject No.1 at -5min	Subject No.1 at 0min	Subject No.1 at 10min	Subject No.1 at 20min	Subject No.1 at 30min	Subject No.1 at 40min	Subject No.1 at 50min	Subject No.1 at 60min	Subject No.1 at 70min	Subject No.1 at 80min	Subject No.1 at 90min	Subject No.1 at 100min	Subject No.1 at 110min	Subject No.1 at 120min	Subject No.1 at 130min	Subject No.1 at 140min	Subject No.1 at 150min	Subject No.1 at 160min	Subject No.1 at 170min	Subject No.1 at 180min	Subject No.1 at 190min	Subject No.1 at 200min	Subject No.1 at 210min	Subject No.1 at 220min	Subject No.1 at 230min	Subject No.1 at 240min	Subject No.2 at -5min	Subject No.2 at 0min	Subject No.2 at 10min	Subject No.2 at 20min	Subject No.2 at 30min	Subject No.2 at 40min	Subject No.2 at 50min	Subject No.2 at 60min	Subject No.2 at 70min	Subject No.2 at 80min	Subject No.2 at 90min	Subject No.2 at 100min	Subject No.2 at 110min	Subject No.2 at 120min	Subject No.2 at 130min	Subject No.2 at 140min	Subject No.2 at 150min	Subject No.2 at 160min	Subject No.2 at 170min	Subject No.2 at 180min	Subject No.2 at 190min	Subject No.2 at 200min	Subject No.2 at 210min
Glucose	97	98	97	102	120	130	130	118	116	118	130	134	148	134	135	118	104	98	89	87	88	89	90	91	90	90	99	101	102	101	100	102	117	125	117	115	109	101	96	115	114	104	106	95	93	91	90	88	91
GIP	0.64224	0.64224	0.64224	0.64224	5.22882	2.30868	0.64224	0.64224	1.58766	3.1018	1.98422	0.64224	2.59709	1.3353	1.4795	0.64224	0.64224	0.64224	0.64224	0.64224	0.64224	0.64224	0.64224	0.64224	0.64224	0.64224	3.16887	0.64224	0.64224	0.64224	2.16801	8.4512	29.8029	35.5857	20.5171	21.4624	21.24	18.1818	19.4051	23.3529	18.0706	12.8995	14.79	6.56068	2.55723	1.66758	0.64224	0.64224	2.77965
Insulin	5.6	5.3	4.8	9.6	15.9	16.3	12.2	8.2	9.6	11.7	14.7	14	23	17.6	17.5	10.3	8.3	5.9	4	2.2	2.1	1.8	2.7	2.3	2.4	2.4	7.7	8.3	7.8	7.2	8.3	11	22.1	37.5	22.8	22.2	23.7	14.1	11.3	24.5	18.7	12.8	22.7	9.5	7.3	7	5.9	5	4.8
Cpeptide	1.4	1.5	1.4	1.6	2.3	2.6	2.7	2.5	2.8	2.9	3.2	3.6	4.2	4.2	4.6	4.2	3.3	2.5	2	1.7	1.5	1.4	1.3	1.1	1.2	1.1	1.3	1.2	1.2	1.2	1.3	1.6	2.5	3.4	3.2	3.3	3.2	2.6	2.3	3.2	2.8	2.4	2.8	2.1	1.7	1.5	1.3	1.3	1
GLP-1	1.12	1.16	0.92	1.12	1.8	1.32	1.2	1.35	1.74	2.34	2.13	2.12	2.49	2.45	2.42	1.47	0.84	0.415	1.43	1.22	1.35	1	0.415	1.02	1.91	2.76	1.06	1	1.32	1.65	1.41	1.66	1.7	1.29	0.99	0.88	1.15	1.09	1.26	1.18	0.99	0.21	0.42	0.42	0.42	0.42	0.95	0.42	1.2
Free fatty acid	0.56	0.56	0.5	0.44	0.42	0.36	0.27	0.26	0.23	0.22	0.2	0.16	0.12	0.1	0.08	0.08	0.09	0.11	0.14	0.22	0.32	0.34	0.41	0.43	0.46	0.49	0.4	0.4	0.42	0.41	0.39	0.39	0.42	0.36	0.29	0.24	0.19	0.18	0.17	0.18	0.15	0.16	0.14	0.13	0.18	0.22	0.26	0.28	0.27
Taurine	61	60.8	59.1	59.1	58.2	57.4	56.9	57.7	58.6	57.9	56.4	56.7	57	56.4	55.8	57.9	55.3	54.1	54.6	58.3	54	54.3	52.7	52.9	52.4	53.7	43.3	42.7	42.4	42	44	42.3	42	42.8	44.1	43.4	40.5	41.3	40.7	42.6	43	41	42.8	42.2	42.3	43.4	41.1	42.4	42.5
Aspartic acid	4.4	4.5	4.1	4.3	4.4	4	3.6	3.5	3.6	3.7	3.5	3.3	3.3	3	2.8	3	2.6	2.9	5	3.4	2.9	2.5	2.8	3	3	2.5	3.8	4	4.9	3.4	3.1	3.2	3.5	3.6	0	2.8	2.7	2.6	0	3.3	2.6	0	2.9	0	3.2	0	3	3.1	2.5
Hydroxyproline	10.8	10.4	10.3	10.7	10.2	10.3	9.2	10.2	9.4	9.9	9.5	11	12.3	10.4	10.5	10.1	10.1	7.4	7.8	8.3	8.1	8.4	8.1	8	7.9	10	5.9	5.5	5.4	5.8	6.4	6.2	6.1	5.8	6.7	6	5.9	5.6	6	5.8	5.9	5.7	5	6	5	5.4	5.1	5.6	5.8
Threonine	160.9	159.1	158.9	160.4	161	159.5	154.7	150.9	147.4	150.3	149.6	153.2	155.2	151.2	151.7	148.6	147	140	143.4	148.7	148.4	153.3	147.2	146.3	152.6	156.4	90.4	87.7	88.7	91.7	96.8	97	98.3	93.7	99.4	92.2	89	86.3	89.5	91.2	90.9	86.6	82.3	92.1	82.1	87.3	83.1	90.6	94.4
Serine	156.8	156.3	156.2	157.9	160.9	156.9	153	145.2	144.8	144.6	142.3	142.5	143.5	136.8	137.5	134.7	131.3	134.5	148.4	143.2	137.4	137.3	135.1	140.8	143.1	144.2	87.8	91	98.2	91.4	91.8	93.3	96.3	96.3	92.5	86.5	83.9	84	82.1	90.8	84.4	83.2	84	82.7	88.4	85	88.2	89.1	86.6
Asparagine	52	51.1	51.8	51.7	53.6	53.3	51.4	49.4	47.6	49.8	49.2	51.3	53.3	51.7	53	51.6	51.2	47.4	48.2	51.2	50.4	52.6	50.8	50.3	52.5	56	48.4	46	46.9	48.9	51.6	52.1	53.1	52	53.5	49.5	47.6	46.9	47.9	50.3	50.3	47.5	46.2	51	46.4	48.9	46.7	51.2	52.2
Glutamic acid	101.6	99.6	95.5	93	96.4	90.4	96.5	84.1	95.7	87.2	83.1	71.7	67.7	61.3	58.3	66	54.2	85.3	87.7	81	64.1	51.8	53.7	65.8	65.8	40.7	87.2	103.2	103.6	92.7	74.3	85.2	86.3	94.6	62.9	76.2	71.4	79	60.9	83.5	69.7	65.7	85.5	58.6	90	70.7	84.2	69.7	56.8
Glutamine	572.4	567.2	564.7	558.4	538	543.8	545.6	543.9	522.1	532.6	523.7	558	572.6	570.5	583.3	563.3	580.8	493.7	496.3	558.7	570.7	607	586.5	571.8	593.3	640.4	523.5	498	520.8	552.7	576.4	579.4	570.8	545.3	594.1	558.7	540.8	535.6	545.8	561.7	568	539.3	515.7	582.8	516	553.8	522.1	578.3	593.9
Proline	146	143.9	142	143	143.1	140	135.1	131.8	130.5	132.6	132.9	134.7	137.3	134.5	135.1	132.6	129.6	121.6	122.1	127.5	125.2	127.9	125.3	123.9	126.6	131.2	91.4	89.7	89.6	91.5	96	96.7	99.2	97	100.1	96.8	94.1	92.8	94	98.2	95.2	90.6	89.6	94.4	87	89.6	85.7	90.4	91.7
Glycine	247.8	246.9	244.5	244.9	245.6	242.2	241.4	237.3	237.2	243.3	243.4	250.3	259.8	257.1	262.1	251.3	252.6	243.2	249.1	260.2	253.6	262	255.4	253.2	257.8	252.9	184.6	177.5	184.5	186.7	199.2	196.8	197.2	189.8	200.7	188.4	186	184.8	188.2	200.7	199.2	185.4	185.6	199.6	182.4	193.6	183.7	198.4	200.7
Alanine	339.8	334.7	324.4	321.4	307	317.5	325.8	327.2	313.8	329.1	334	356.5	370.7	369.4	376.9	370.3	372.8	317.9	323.4	353.7	361	380.3	364.9	342.7	350.5	371.5	251.9	231	228.1	242.8	274	260.1	257.5	246.9	301.5	287.7	289.8	281.1	298.5	292.8	297.9	287.3	258.3	300.9	247.8	269.8	234.9	260.4	289.9
Citrulline	48.7	47.9	46.9	46.2	44.9	42.6	41.9	39.7	39.4	38.1	36.5	35.3	34.8	33.6	33.5	33.2	32.8	32.2	38	35	33	33.6	33.6	35.1	36.7	38.4	24.4	24.3	23.9	23.4	22.6	23.1	22.3	21.5	21.2	20.9	19.5	19.5	18.5	18.9	18	17.3	17.6	18.1	18.9	19.2	19.5	19.5	20.3
α-Amino-n-butyric acid	27.8	27.6	27.5	27.7	27.7	27.4	27.1	26.5	26.4	26.3	26.1	26.3	26.1	25.4	25	24.9	24.1	23.5	23.5	24.9	24	24.1	23.5	24.2	24.2	24.6	15.7	15	16	16.5	16.8	16.2	17	16.5	16.9	16.3	15.8	15	15.5	16.4	15.9	14.8	15.5	15.9	15.8	15.6	15.5	16.4	16.2
Valine	223.7	221.1	218.8	220	221.9	217.8	209.9	201.2	198	200.6	198.8	201	201.8	196	195.4	192.5	189.2	185.3	187.9	197	189.7	193.7	193.5	198.1	203.2	206.2	249.9	248.5	249.9	251	254.9	257.6	260.4	255.7	254.1	243.6	235.6	232.8	232.6	242.6	234.8	224	225.7	230.5	224.5	226	225.5	231.7	233.8
Cystine	56.2	57	56.2	56.7	57.1	56.8	56.3	53.3	55.6	53.4	52.4	54	50.3	51.4	49	48.2	50.9	49	51.1	54.2	52.1	52.3	51.1	52.9	49	43.4	26.6	25.4	29.2	27.3	29.9	31.4	33.7	32.9	33.5	32.9	28.7	29.3	31.9	35.7	35.1	38.3	38.9	37	39.5	37	31.2	34	32.5
Methionine	28.6	28.2	27.9	27.8	27.3	27	25.7	25.7	24.6	25.5	25.1	26.2	26.5	26.1	26.3	25.2	25.5	22.7	22.4	24.1	24.1	25.2	24.5	23.9	24.6	26.4	21.8	20.7	20.6	21.3	23	22.5	23	21.4	23.3	21.5	21	20.3	21.2	21.3	21.4	20.4	18.8	21.7	18.5	20.3	18.8	21	22.3
Isoleucine	62.3	61	59.7	60.3	62.3	59.9	54.9	50.3	47.8	49.4	48.4	50.1	49.6	47.1	46.8	43.5	42.9	41.8	42.5	43.5	42.3	44.2	44.5	47	50.9	52	56.8	54.9	55.4	56.3	58	59.9	61.5	58.6	57.7	52.1	49.5	47.3	47.7	50	47.7	43.5	42.8	46.6	42.3	44.4	44	47.5	50
Leucine	124.7	122.8	120.1	121.2	123.4	118.1	109.2	102	98.2	101.7	101.2	102.4	102.8	97.5	97.1	92.9	92.7	88.6	89.6	94.6	93.6	98.1	99.8	105.8	112.2	116.8	136.4	133.9	135	136.9	140.6	144.2	147.5	140.8	139	128.8	123.5	120.3	121.7	127	122.3	114.5	114.3	120.8	113.1	117.6	117.6	124.5	128.6
Tyrosine	64.7	63	62.1	61.9	61.2	59.4	52.9	53.5	51.2	55.6	54.9	57.1	58.6	56.9	57.9	56	56	51.1	52.7	55.1	54.8	57.1	55.4	57.8	57.6	62.8	59.9	57.1	57.1	57.6	60.2	59	59.4	56	59.2	54.6	53.4	52.1	53.6	54	53	50.7	48.3	53.9	47.6	51.1	48.7	51.9	51.5
β-Alanine	9.1	9	9.3	9.1	9.4	9	9.5	9.7	9.4	9.7	9.8	9.6	10.3	10.1	10.3	9.9	10.5	8.3	8.9	9.1	9.5	9.4	10	9.6	9.9	9.1	5.9	5.6	5.4	6.5	6.5	6.6	6.5	5.9	7.3	6.7	6.6	6.3	6.8	7	7.3	7	6.6	6.8	6.7	7.1	6.8	7.4	8
Phenylalanine	63.7	62.8	61.8	62.2	61.7	60.5	57.4	55.6	54.6	56.3	56.7	57.6	58.6	56.9	57.7	56	56.4	53.6	54	56.1	55.7	57.1	56.4	55.4	57.3	59.6	66.8	65.3	64.6	65.4	67.9	67.2	68.7	66.5	69	65.5	64.5	63.5	65.6	67.7	65.6	64	61.8	65.6	61.5	63.3	61.1	64.1	65.4
β-aminoisobutyric acid	2.7	2.7	2.7	2.7	2.6	2.4	2.5	2.5	2.5	2.4	2.5	2.3	2.3	2.2	2.1	2.2	2.2	2	2.3	2.2	2.3	2.1	2.4	2.2	2	2.1	0	0	0	0	0	0	0	0	0	0	0	0	0	0	0	0	0	0	0	0	1	1.3	0
Monoethanolamine	8.6	8.7	8.5	8.2	7.8	8	7.8	8.3	7.7	7.9	7.9	8.5	8.7	8.7	9	8.4	9.1	7.5	7.8	9	9	9.7	9.4	9.1	9	8.7	7	6.3	6.3	6.7	7.5	7	6.8	6.5	7.3	7.1	7.1	7	7.7	7.3	7.5	7.6	6.6	8.1	6.7	7.5	6.9	7.4	8.7
Ornithine	54.7	55	53.8	55.7	56.8	55.6	53.4	51.4	51.2	50.4	49.7	49	48.2	47	46	46.9	44.2	41.8	42.4	42.9	40.5	39.7	39.6	40.9	41.4	47.3	30.9	31.9	33.5	31.3	31	31.6	33.3	34	30.8	29.3	28	27.4	27.1	29.9	28.2	26.6	27.6	26.8	27.8	27	28.2	28.9	28.1
1-methyl-histidine	3.4	3.4	3.3	3.2	3.2	3	3	3	3	3	4.4	4.3	5.2	4.2	2.8	2.8	2.8	2.4	2.6	2.5	2.6	2.5	2.5	2.5	2.4	2.5	3	2.7	2.6	2.6	2.7	2.8	2.7	2.8	2.2	2.5	2.5	2.4	2.5	2.4	2.4	2.4	2.3	2.4	3	2.3	2.3	1.6	2.4
Histidine	84.4	82.5	83	82.7	81	82.2	83	81.1	78.8	79.6	78.5	81.1	83.8	82.6	84.3	84.2	83.2	78.6	79.7	84.9	83.4	85	84.2	84.4	85.6	89.2	85.1	84	85.8	87.5	89.9	89.2	89	87.6	91.3	87.2	84.6	83.9	84.2	87.1	86.2	83.4	82.1	86.7	82.2	84.8	82.9	87.9	88.8
Lysine	202.6	200.4	199.2	204.1	205.8	203.1	195.4	192.2	190.2	196.3	197.9	203.2	206.7	204.5	207.3	204.8	205.4	197	199.3	212.5	208.3	213.6	211.1	210.1	216.8	224.5	148	143.3	143.4	150.1	157.6	159.6	162.8	156.7	161.8	153.6	148.6	146.1	150.7	157.5	155.7	149.7	148	158.7	149.7	155.7	152	159.5	162.7
3-Methylhistidine	5	4.6	4.9	4.8	4.8	4.8	4.8	6.1	6.1	4.7	4.1	4.1	4.1	4	4	4.1	5.7	5.6	5.7	5.9	5.8	5.9	5.8	5.7	5.9	4.5	4.5	4.4	4.3	4.4	4.6	4.5	4.5	4.4	5.8	4.4	4.3	5.5	4.4	4.5	5.5	5.3	5.2	4.4	4.2	5.2	4.1	4.2	4.3
Tryptophan	70.9	68.5	69.6	71.1	73.2	72.7	71.9	69.9	70.3	70.8	70	69.1	69.7	67.8	68.1	68.5	66.5	65.9	67.6	65.6	63.6	62	59	58.1	59.4	61.8	46.8	47	45.9	46.3	47.3	47.2	48	46.7	47.4	46.7	45.5	45.4	46.1	47.1	45.7	44.2	44.3	45.1	44.1	44.3	43.6	44.2	50
Arginine	121.4	119.1	118.8	119.6	121.3	117.7	113.8	109.3	108	111.8	110.4	113.9	116.5	112.6	115.1	110.3	111.2	98.8	99.9	107.9	107	112.2	108.7	108.1	114	119.4	53.8	49.9	50.9	53.9	57.4	59.1	60.1	56.6	59.6	55.2	53.5	52.3	53.1	55.5	54.6	51	49.1	55.3	47.9	53	49.7	55.2	58.2
Fischer ratio	3.2	3.22	3.22	3.24	3.32	3.3	3.39	3.24	3.25	3.14	3.12	3.08	3.02	2.99	2.94	2.94	2.89	3.02	3	3.01	2.95	2.94	3.02	3.1	3.19	3.06	3.5	3.57	3.62	3.61	3.54	3.66	3.66	3.72	3.52	3.53	3.47	3.46	3.37	3.45	3.41	3.33	3.48	3.33	3.48	3.39	3.53	3.48	3.53
Total ketone body	180	201	162	142	119	88.4	61.1	46.6	43.4	37.2	35.5	26.6	24	19.5	21.8	16.6	18.4	24.8	27.7	36.6	58.5	80.7	134	167	205	180	51.7	59.3	72.9	72.6	60.3	56	52	36.7	24.8	23.2	19.6	24.1	17	26.6	17.6	17.6	20.3	13.3	20.3	26.8	37	40.5	33.4
Acetoacetate	40	48	36.8	34.4	30.1	22.7	16.9	11.5	12.3	11.5	13	7.9	6.4	6.2	10.9	3.8	6.7	7.7	8.2	10.8	13.9	17.2	26.6	30.5	42.7	28.6	21.3	26	28.6	29.2	23.7	23.3	20.8	15.5	11	10.5	5	13.6	5.8	15.4	5	5	5	5	5	14.5	17.6	16.9	12.6
3-Hydroxybutyrate	140	153	126	108	89.1	65.7	44.2	35.1	31.1	25.7	22.5	18.7	17.6	13.3	10.9	12.8	11.7	17.1	19.5	25.8	44.6	63.5	107	137	162	151	30.4	33.3	44.3	43.4	36.6	32.7	31.2	21.2	13.8	12.7	5	10.5	11.2	11.2	5	5	5	5	5	12.3	19.4	23.6	20.8
[truncated: 29 more columns]

## Sheet: 50g 2-h continuous
	Subject No.1 at -5min	Subject No.1 at 0min	Subject No.1 at 10min	Subject No.1 at 20min	Subject No.1 at 30min	Subject No.1 at 40min	Subject No.1 at 50min	Subject No.1 at 60min	Subject No.1 at 70min	Subject No.1 at 80min	Subject No.1 at 90min	Subject No.1 at 100min	Subject No.1 at 110min	Subject No.1 at 120min	Subject No.1 at 130min	Subject No.1 at 140min	Subject No.1 at 150min	Subject No.1 at 160min	Subject No.1 at 170min	Subject No.1 at 180min	Subject No.1 at 190min	Subject No.1 at 200min	Subject No.1 at 210min	Subject No.1 at 220min	Subject No.1 at 230min	Subject No.1 at 240min	Subject No.2 at -5min	Subject No.2 at 0min	Subject No.2 at 10min	Subject No.2 at 20min	Subject No.2 at 30min	Subject No.2 at 40min	Subject No.2 at 50min	Subject No.2 at 60min	Subject No.2 at 70min	Subject No.2 at 80min	Subject No.2 at 90min	Subject No.2 at 100min	Subject No.2 at 110min	Subject No.2 at 120min	Subject No.2 at 130min	Subject No.2 at 140min	Subject No.2 at 150min	Subject No.2 at 160min	Subject No.2 at 170min	Subject No.2 at 180min	Subject No.2 at 190min	Subject No.2 at 200min	Subject No.2 at 210min
Glucose	98	100	100	115	135	155	171	174	177	155	132	127	138	158	170	169	151	125	98	80	75	69	71	73	78	81	77	81	71	80	97	115	112	102	109	99	86	73	77	88	102	106	68	49	50	55	64	72	72
GIP	0.64224	0.64224	0.64224	3.22288	4.99832	3.56931	3.35279	4.6952	3.22288	0.64224	0.64224	2.1403	6.29743	9.32867	6.12421	3.4827	2.44342	0.64224	0.64224	0.64224	0.64224	0.64224	0.64224	0.64224	0.64224	0.64224	23.7128	19.3454	9.08616	20.2518	20.0046	21.6527	22.3531	26.1437	32.1179	21.9411	15.7608	17.3265	23.3007	28.3273	27.6681	25.402	7.60289	3.60633	0.64224	0.64224	1.79346	2.69989	3.68873
Insulin	4	4.7	3.5	9.1	14.3	18.7	21.7	25.3	18.3	12.9	9.1	11.6	16.7	35.5	40.5	27.9	23.3	13	6.2	4.5	4.3	2.8	2.7	2.2	2.1	2.1	3.9	4.4	2.4	8	13.8	18.4	16.6	17.2	19.8	17.5	7.6	6.5	11.1	18.2	29.5	32.2	9.9	4.3	3.1	2.5	3.4	4.2	2.4
Cpeptide	1.1	1.1	1	1.6	2.5	2.9	3.6	4.1	4.1	3.6	3.3	3.1	3.8	5.1	5.6	5.2	5	4.1	3.2	2.4	2.1	1.7	1.4	1.2	1.1	1	1.3	1.3	1.1	1.4	2	2.5	2.6	2.9	3.4	3.7	3.2	2.4	2.8	3.2	4	4.9	3.3	2.3	1.8	1.5	1.2	1.3	1.2
GLP-1	0.415	1.18	0.415	0.415	0.9	1.19	0.415	1.05	1	0.415	0.415	0.415	1.32	2.22	1.61	1.83	1.45	0.85	0.21	0.21	0.21	0.21	0.21	0.415	0.21	0.21	2.24	2.29	1.48	1.48	0.97	1.46	1.37	1.61	1.71	1.11	0.89	0.42	1.14	2.04	1.94	1.4	1.15	1.37	0.42	0.42			0.42
Free fatty acid	0.53	0.52	0.51	0.49	0.4	0.34	0.26	0.21	0.17	0.13	0.14	0.13	0.13	0.12	0.09	0.07	0.06	0.06	0.07	0.1	0.15	0.19	0.3	0.43	0.64	0.68	0.61	0.67	0.67	0.64	0.59	0.49	0.4	0.33	0.27	0.22	0.19	0.16	0.15	0.13	0.1	0.11	0.11	0.12	0.11	0.16	0.22	0.31	0.36
Taurine	62.1	62.2	59.9	60.2	58.6	58.3	56.1	57.7	55.3	54.8	54.5	55.6	54.1	56.1	56.4	56.7	56.2	55.9	57.9	56.4	55.9	56.3	56	55.9	53.7	55.3	45	43.7	44.8	40.9	41.5	42.2	41.2	39.6	40.8	39.4	39.4	38.4	39.7	37.6	36.5	37.1	36	35.6	34.3	34.8	35	33.7	33.5
Aspartic acid	4	3.5	3.7	3.9	3.9	3	2.9	2.5	2.4	2.3	2.5	2.8	2.7	2.8	2.8	2.8	2.5	2.5	2.6	2.5	2.4	2.7	3	2.7	2.5	2.4	3.3	3.7	2.1	0	0	2	0	0	0	0	0	0	0	0	0	0	0	0	0	0	0	0	0
Hydroxyproline	13.1	12.7	12.3	12.6	12.3	12.5	11.4	12.1	10.9	11	10.6	10.1	9.5	8.9	8.9	8.3	9.3	8.5	7.9	8.5	8.3	8	7.2	7.9	7.4	9.8	22.3	21.1	21.4	21.4	22.5	21.2	20.8	21.5	21.8	21.8	20.8	20.1	19.7	19.9	20.5	19.8	19.4	19.3	19.3	19.1	17.5	17.2	17.9
Threonine	189.5	189.4	183.9	186.1	185.1	185	172.5	178.7	163.5	161.3	157.4	152.1	151.9	154.4	152.1	150	150.7	142.3	142.2	142.8	144.3	142.9	141.8	145.3	140.7	151.2	111.6	106.7	105	105.2	105.8	99.5	98.7	103.7	101.7	102	97.7	98	96.7	98.4	96.5	94	91.8	92.4	92.5	91.2	87.5	88.8	90.8
Serine	161.4	163.4	159	161.2	160.5	157.3	146.5	147.4	138	135.9	132	133.2	134.4	131.1	127.7	131.2	122.8	119	122.4	117.6	117.4	120.4	130.8	124.6	121.5	128.2	97.4	106.4	92	92	94.6	95	92.4	87	86.7	85.2	84.2	82.1	80.9	81.6	80	80.8	77.5	75.5	79	78.6	74.3	77.5	78.5
Asparagine	54.8	55.2	52.9	53.6	54.1	54.7	50.5	52.4	47.3	46.6	45.1	43.6	44.8	46.1	46.2	47.1	46.2	43.8	44.4	43.7	44.3	44.1	45.1	45.3	43.3	45.1	63.2	61.3	57.3	57.3	58.1	55.4	54.4	56.6	55.8	55.3	53.4	53.5	53.2	54	53.5	52.8	51.4	51.4	51.3	51	48.9	49.8	51.1
Glutamic acid	91.7	95	88.2	88.1	84.9	77.7	77.2	69.8	73.3	66	69.2	82.2	88.5	73.4	68.5	75.2	49.3	60.2	70.9	56.1	56.5	58.1	80.1	60.3	57	66.1	55.7	73	52.5	48.9	49.4	57.4	51.1	40.5	40.9	40	44	43.3	47	42.6	39.7	46.3	41.9	41.9	41.6	43.1	44.5	47.1	47.2
Glutamine	539	542.4	521.4	521.6	524.1	550.5	519.5	563.2	509.8	509.6	515	488.3	482.8	495.8	501.7	501.8	549.5	514.7	502.3	524	531.6	511.8	479.2	523.2	511.8	546.2	693.5	635.4	682.7	682.4	689	643.3	642.3	712	697.4	712.4	684.4	694.8	696.9	713.5	708.8	674.2	671.8	680	684.9	674.1	661.4	661.5	679.2
Proline	126.2	126.8	122.8	124.6	124.4	122.5	115.2	118.6	110.3	109.1	106	103.5	105	106.8	105.9	106.3	103.5	99.4	99.8	96.9	97.5	96.3	98.8	98.4	96.6	102.8	138.9	139.8	126.7	128.7	129.4	123.3	122.7	125.2	123.8	122.9	119.1	119.5	117.5	119.8	117.5	115.2	113.2	113	113.4	111.5	107.3	108.4	109.6
Glycine	250.5	248.4	243.6	246.4	243.8	243.5	228.4	242.5	224	226.3	223.8	219.5	218.5	228.4	232.4	230	238.3	228.6	226.7	225.9	228	223.6	220.3	229	220.6	225	233.4	220.9	224.6	224.3	232.9	222.1	221.1	236.8	235.8	242.5	235.5	238.2	236.3	244	242.5	235.6	232.7	234	235	228.4	226.7	223.7	225.4
Alanine	327.7	321.8	305	301.6	300.1	304.6	294	318.5	301.8	307.3	301.1	283.1	279.2	300.2	301.3	300.4	326	309.3	299.1	311.7	306.3	297.8	257.1	287.4	277.6	307.2	235.3	205.2	232	238.5	243.7	222.4	239.2	257.2	255.2	259.3	249.9	255.9	249.7	262.4	258.3	256.2	258.4	259.1	268.7	267.8	253.3	258.6	263.5
Citrulline	43.1	43.5	43.6	42.7	40.3	38.4	34.8	34.2	31.3	30.9	29.4	28.4	27.7	27	25.9	25.5	25.5	25.3	26.8	26.7	28.6	29.2	32.8	35.2	36.2	37.6	25.2	25	23.6	22.7	22.1	21.5	20.9	20.6	20.3	19.9	20.1	20.6	20.3	19.8	18.9	19.4	20	21.2	20.8	21.4	21.2	21.2	20.8
α-Amino-n-butyric acid	28.9	29	28.8	29.4	29.1	29	27.6	28.1	26.5	25.9	25.4	25.3	25.1	25.2	24.7	24.4	23.5	22.5	22.7	21.8	21.9	22	22.4	22.4	22.1	23.4	32	31.4	30.5	30.5	30.8	30.8	30	31.5	30.7	29.8	29.6	28.4	28.2	28.5	27.9	28.3	26.7	26.3	26.2	26.3	25.6	25.8	26.1
Valine	221.9	222.3	215	216.6	216.8	214.4	202	205	191.1	186.4	181.8	179.2	180.9	180.8	179	178.3	172.6	165.7	167.8	163.9	167.5	168.1	178	177	175	185.2	276.3	270.6	263.2	261.5	263.9	255.5	251.2	250.7	245.4	238.9	229.8	230.5	224.3	224.4	221.1	219.5	211.2	210	209.6	207.5	205.9	207.6	210.6
Cystine	49.9	50.4	52.9	50.3	52.8	50.9	50.3	50.4	50.2	52.8	46	47.6	46.3	48.3	49.3	48.2	45.1	45.6	47.1	40.9	39.7	41.2	44.4	45	44.5	32.2	35.3	40.1	37	36	35.4	38	37.1	36.1	36	33.7	31.5	32.1	31.6	30.7	32.3	32.6	33.3	31.7	31.3	33.8	30.4	31.6	31.3
Methionine	28	27.8	26.5	26.4	26.3	26.3	24.2	25.1	23	22.6	21.8	20.7	20.4	20.6	20	19.7	19.7	18.5	18.2	18.2	18.4	18	18	18.1	17.7	19.2	26.6	24.5	24.8	24.6	24.3	22	21.9	23.3	22.6	22.1	20.8	21.3	20.3	20.7	20.2	19.7	19.2	19.6	19.7	19.2	18.5	18.7	19.3
Isoleucine	55.7	55.9	52.2	52.3	53.2	52	46.4	46.5	40.2	37.2	34.6	32.8	34.5	33.5	32.8	32.8	30.2	27	27.2	26.9	28.1	29.8	35.4	34.5	34	37.2	95.6	90.9	87.5	87.4	87.2	81.3	77.9	79.7	76.6	72.9	67.5	66.8	63	63.3	60.9	59	54.8	54.6	53.8	52.3	51.5	52.6	54.4
Leucine	116.5	116.6	110.2	111.9	112.8	109.7	99.4	99.9	88	84.3	80.5	78.6	80.6	79.4	77.8	77	73	67.7	69.1	68.2	71.7	74	84.8	84.1	84.7	92	157.3	150.1	146	146.2	146.1	136.6	130.8	135	130.3	125	117.8	117.9	112.9	114.1	110.4	107.4	101.5	101.9	102.5	101.8	101.3	104.3	107.9
Tyrosine	72	72.3	68.4	68.1	67.7	66.7	61	63.3	57.1	57	55	52.1	51.9	49.9	50.2	49.3	49.8	46.4	45.7	45.6	46.8	46.9	48.7	49.4	48.9	54.9	70.6	62.5	66.4	62	61	55.1	54.8	61.7	59.4	54.5	55.3	53.5	54.4	54.7	50	52.1	47.6	48.8	48.5	47	46	46.2	46.8
β-Alanine	8.1	7.9	7.9	7.9	8.5	8.2	7.7	8.6	6.8	8.6	7.6	7.9	8	8.5	9	8	8.3	7.8	7.7	8.4	8.7	8.7	8.2	8.6	8	6	7.5	6.8	7.4	7.6	7.5	7.2	7.4	7.8	7.6	7.6	7.3	7.6	7.4	7.5	7.9	7.5	7.4	7.5	7.4	7.6	7.5	7.3	6.5
Phenylalanine	58.3	58.5	55	55.4	55.1	54.6	50.7	52.3	47.7	47.5	46.2	45.1	46.1	45.8	47.2	45.8	45	42.3	43.1	42.7	43.9	43.9	45.7	45.2	43.9	46.8	65	61.1	60.5	60.2	59.5	56.2	55.7	58.1	57	56.2	54.2	54.9	53.6	54.3	53.7	52.9	51.3	52	52.5	51.7	50.3	50.2	51.2
β-aminoisobutyric acid	2.8	2.9	2.9	2.9	2.9	2.8	2.7	2.9	2.7	2.7	2.7	2.5	2.4	2.2	2.3	2.4	2.4	2.2	2.2	2.2	2	2.1	2.1	2.2	2.1	2.5	2.2	2.4	2.4	2.4	2.4	2.2	1.9	2	2.1	1.3	2.1	2.2	2.1	1.9	1.8	1.9	1.8	1.9	1.9	1.6	1.7	1.1	1.4
Monoethanolamine	10.6	10.1	9.9	9.4	9.3	9.1	8.9	8.9	8.8	9.2	9.6	9.3	8.7	8.2	8.4	8	9.1	9.1	8.6	9	9.2	8.8	8	9.2	8.9	9	7	6	6.5	6.2	6.5	6	6.2	6.8	6.6	6.9	6.8	6.9	6.9	7.2	7.1	6.8	6.9	7	7.4	7.2	7.3	7.1	7
Ornithine	57.3	57.4	56.7	57.8	58.5	56.7	54.2	53.5	50.9	49.6	48.5	48.5	48.7	48.1	47.9	47.7	44.6	43.2	43.4	41.5	41.4	42.2	44.5	42.9	41.9	44.5	49	49.7	46.6	46	46.6	45.8	44.7	42.6	41.8	40.5	39.6	38.1	37.7	37.8	37	36.2	34.6	33.5	34.3	33.2	32.6	33.1	33
1-methyl-histidine	4.6	4.6	4.8	4.7	4.4	4.4	4	4.3	3.9	3.8	3.8	3.7	3.9	3.7	3.6	3.5	3.6	3.4	3.5	3.5	3.5	3.4	3.4	3.3	3.5	3.5	17.3	16.5	16.9	16.5	16.4	15.8	16	15.4	15.5	15.2	15	14.6	14.3	14.4	14.2	13.7	13.8	13.6	13.4	13.6	12.3	12.9	13
Histidine	80.2	80.8	78.6	79.3	80.1	82.6	79.1	81.7	76.7	76.3	73.8	72	71.5	72.6	73.4	75.1	76.6	74.6	75.3	74.7	75.4	73.6	73.6	75.6	74.6	80.1	96	93.4	92.1	91	92.5	90	88.9	91.2	89.2	88.7	86.2	86.3	85.6	86.2	86.8	85.7	84.3	84.5	85.3	84.2	83.1	84.2	85.4
Lysine	218.6	218.7	212.1	217.3	218	218.1	202.1	213.5	193.8	195.2	191.9	188.5	190.6	196.9	196.4	194.3	197.9	187.8	188.8	190.8	195	192.5	193.4	196	191.2	200.7	187.3	176.9	178.9	179.7	181	171.6	171.7	178.6	175.7	175	170.2	170.5	170.3	173.8	171.5	169.5	165.8	166.1	167.9	167.6	163.3	166.6	169.7
3-Methylhistidine	5.4	5.3	5.2	5.4	5.3	5.4	5	5.2	4.9	5	4.9	4.8	4.8	4.3	5.4	5.3	5.4	3.8	5.2	5.2	3.9	5.2	5.1	5.3	5.1	4.7	6.8	6.7	6.7	8	8.2	7.8	7.9	7.9	7.8	7.7	7.5	7.5	7.5	7.4	7.3	7.2	7.2	7	6.3	7.2	7	6.8	6.8
Tryptophan	56.7	57.6	54	55.3	56	56.3	52.9	54.3	51.6	51.2	50.3	50.1	51.5	51.3	50.9	50.5	48.1	46.8	49.3	48.7	49.5	49.5	50.4	49.1	45.1	49	62.3	57.8	56.4	56.1	56.2	54.4	55.4	56.7	55.4	55.1	54.2	53.7	51.4	51.8	49.9	48.2	48.3	48.3	48.9	47.2	45.5	44.7	44.9
Arginine	129.3	130.8	126.1	127.2	126	127.5	115.6	122	105.8	107.4	103.6	99.4	100.8	103.4	103.9	102.1	107.7	100	98.3	102.6	104.9	101.1	99.3	105	102.9	104.8	73	68.8	68.1	67.6	69.4	63.9	61.7	65.9	64.7	67.5	64.5	64.6	61.6	64.3	63.6	58.7	59.9	61.4	59.8	57.2	57.2	55.8	57
Fischer ratio	3.02	3.02	3.06	3.08	3.12	3.1	3.11	3.04	3.05	2.95	2.93	2.99	3.02	3.07	2.97	3.03	2.91	2.94	2.97	2.93	2.95	2.99	3.16	3.12	3.16	3.09	3.9	4.14	3.91	4.05	4.13	4.25	4.16	3.88	3.89	3.95	3.79	3.83	3.71	3.69	3.78	3.68	3.72	3.64	3.62	3.66	3.72	3.78	3.81
Total ketone body	167	175	179	175	136	92.5	55.8	37.5	30.5	26	22.9	24.8	24.3	21.4	18.5	15.3	12.9	11.8	13.9	14.8	23.5	32	77.6	127	215	283	76.5	110	126	157	158	144	99.3	63.8	48	39.4	29.8	30.2	25.5	25.6	20.9	22	21.1	19.7	21	26	29.9	41.7	55.4
Acetoacetate	34.4	36.8	37	36.5	29	21.4	12	9.7	9.5	10.4	8.2	10.2	10.4	9.4	8.3	5	5	5	5	5	8	8.8	20.6	28.4	34.2	38.4	22.2	33.7	31.2	39.9	40.3	40.8	26	15.4	13	10.8	8.4	8.9	7.6	7.7	7	9	7.2	5.8	6.1	7.4	8.3	10.5	13.4
3-Hydroxybutyrate	133	138	142	138	107	71.1	43.8	27.8	21	15.6	14.7	14.6	13.9	12	10.2	5	5	5	5	5	15.5	23.2	57	98.1	181	244	54.3	76.3	95	117	118	103	73.3	48.4	35	28.6	21.4	21.3	17.9	17.9	13.9	13	13.9	13.9	14.9	18.6	21.6	31.2	42
[truncated: 29 more columns]

## Sheet: 75g 2-h continuous
	Subject No.1 at -5min	Subject No.1 at 0min	Subject No.1 at 10min	Subject No.1 at 20min	Subject No.1 at 30min	Subject No.1 at 40min	Subject No.1 at 50min	Subject No.1 at 60min	Subject No.1 at 70min	Subject No.1 at 80min	Subject No.1 at 90min	Subject No.1 at 100min	Subject No.1 at 110min	Subject No.1 at 120min	Subject No.1 at 130min	Subject No.1 at 140min	Subject No.1 at 150min	Subject No.1 at 160min	Subject No.1 at 170min	Subject No.1 at 180min	Subject No.1 at 190min	Subject No.1 at 200min	Subject No.1 at 210min	Subject No.1 at 220min	Subject No.1 at 230min	Subject No.1 at 240min	Subject No.2 at -5min	Subject No.2 at 0min	Subject No.2 at 10min	Subject No.2 at 20min	Subject No.2 at 30min	Subject No.2 at 40min	Subject No.2 at 50min	Subject No.2 at 60min	Subject No.2 at 70min	Subject No.2 at 80min	Subject No.2 at 90min	Subject No.2 at 100min	Subject No.2 at 110min	Subject No.2 at 120min	Subject No.2 at 130min	Subject No.2 at 140min	Subject No.2 at 150min	Subject No.2 at 160min	Subject No.2 at 170min	Subject No.2 at 180min	Subject No.2 at 190min	Subject No.2 at 200min	Subject No.2 at 210min
Glucose	100	100	108	146	187	182	204	192	168	149	152	153	140	137	145	150	116	90	59	49	52	76	86	86	88	87	82	84	87	97	104	137	149	170	173	169	179	192	173	167	161	145	122	122	122	102	69	49	50
GIP	3.36546	3.27975	3.40831	12.0215	12.9643	11.9787	16.9495	17.6351	14.8069	19.0064	12.4929	13.5642	17.8922	17.8494	13.4356	11.6787	5.72231	0.64224	0.64224	1.30857	8.33627	9.87894	2.97979	0.64224	0.64224	2.46557	1.97721	0.64224	4.63473	46.8957	33.9322	42.8771	35.3582	37.9509	32.3766	35.2286	45.8587	40.0899	36.136	39.6362	43.979	34.9693	37.6268	35.6823	26.8671	15.2	3.7921	6.77371	6.70889
Insulin	5	5.9	5.6	20.2	37.5	30.2	44.4	54.5	41.5	40.2	42.8	42.3	49.1	40.2	45.7	53.6	29.1	11.9	7.1	6.3	4.8	2.7	3.8	3.6	3.1	2.8	4.6	5.6	4.1	11	10.2	26.1	27.7	36	39.5	37.5	58.5	63.5	49	58.2	99.6	64.7	68.8	63.3	46.6	24.8	11.3	10.5	8.1
Cpeptide	1.6	1.6	1.3	3.7	5.1	5.5	7.1	8.7	9.2	9.3	8.1	9.3	7.4	8.4	8.8	9.5	7.3	4.6	3.8	3	2.4	1.9	1.7	1.5	1.4	1.2	0.8	1	0.8	1.5	1.6	3.2	3.9	4.7	5.6	5.9	7.5	8.2	7.6	8.3	11.2	9.3	9.2	9.1	8	5.8	4.2	3.1	2.5
GLP-1	2.44	2.13	2.5	3.4	3.06	2.35	2.46	3.08	2.37	3.35	4.18	5.15	3.43	3.15	4.45	4.27	2.02	1.09	1.71	1.53	1.2	2.66	2.26	1.46	1.12	1.21	1.01	1.08	1.05	1.8	2.2	2.22	2.18	2.8	2.35	1.42	3.95	3.44	2.59	3.04	4.35	3.34	2.55	3.78	2.4	1.68	1.05	1.59	0.42
Free fatty acid	0.73	0.69	0.68	0.7	0.56	0.41	0.33	0.23	0.2	0.21	0.17	0.14	0.11	0.12	0.1	0.07	0.07	0.08	0.1	0.12	0.23	0.45	0.54	0.58	0.46	0.47	0.72	0.69	0.59	0.59	0.59	0.55	0.47	0.42	0.32	0.27	0.23	0.19	0.15	0.12	0.11	0.1	0.1	0.1	0.09	0.09	0.1	0.16	0.22
Taurine	70	72.8	69.6	69.5	66.7	66	65.4	63.4	60.8	61	57.5	56	56.2	54.9	56	58.8	56.1	59.1	59.9	59.4	60	54.5	54.3	55.2	53.4	60.3	42.4	41.7	39.5	39.6	39.1	38.5	39	39	38.4	39.3	38.1	37.4	37.4	37.1	36.9	36.2	36.9	37.7	37.2	38.1	37.7	38.6	38.6
Aspartic acid	4	4.2	4	3.7	3.4	3	2.8	2.4	2.7	0	0	2.6	2.2	2.4	2.7	2.6	2.5	2.7	0	2.7	2.4	2.4	2.5	3	2.7	2.7	4.1	3.9	3.7	3.5	3.4	3.4	3	2.8	3.4	3	2.6	2.5	3.6	2.6	2.5	2.6	2.3	2.1	2.2	3.3	0	2.1	2.4
Hydroxyproline	9.8	10	9.8	9.9	9.6	10.4	9.4	9.6	9.4	9.7	9.1	8.6	9	7.7	8.3	8.3	7.9	7.9	7.8	8	7.5	6.5	6.7	7.1	6.8	7.5	11.3	11.4	10.9	11.5	10.9	10.7	11.2	10.5	10	10.2	9.5	8.9	9.8	9.2	9	9.6	8.9	8.7	8.4	8.2	9.3	8.8	8.4
Threonine	150.1	157.2	152.2	151.5	150.5	153.9	147	144.6	142.1	144.7	139.7	131.1	135.7	121.8	127	126.3	123.8	119.1	118.4	121.2	115	104.1	110.8	114.9	115.6	126.1	108.4	107.4	101.1	109	106	104.8	105.8	100.3	95.2	93.9	89.2	86	90.1	84.5	81.1	84.8	83	82.2	75.9	73	81.7	79.2	78.1
Serine	148.7	156.2	152.9	152.4	148.2	144.5	140.6	134.4	133.4	134.9	126.3	124.4	124.6	118.3	122.2	117.7	116.6	119.8	117	117.2	107.8	99.4	107.9	116.7	115.5	122.3	115.6	114.6	110.8	110.5	112.4	109.9	105.7	100.9	101.4	97.7	92.2	92.3	94.8	87.4	82.8	83.9	80.3	76.9	78.9	80.1	74.7	75.2	78
Asparagine	51.1	53.5	53.3	52.8	53.1	54.9	52.3	51.4	49.7	51.2	48.9	46.3	48.1	43.1	45.4	45.6	44	43	42.2	43.5	42.4	37.8	39.3	40.8	41.4	45.2	60.1	60.2	57.4	62	60.9	60.7	61.5	58.4	55.7	54.4	52.4	51.1	52.5	49.5	48	50	48.5	48.6	46.5	43.8	48.2	47.9	48.7
Glutamic acid	85.9	89.1	82.4	77.4	71.8	56.8	64.3	47.7	53.8	50.4	47.8	53.8	44.3	60.9	50.8	50.4	52.2	63.1	62.8	57.4	45.2	40	45.6	55.8	52.5	61.5	95.6	99.1	103	82.7	92.4	83.9	77.2	72.4	76.6	65.9	73.9	72.7	64.7	65.9	65.9	62.8	57.8	56.5	59.1	55.3	43.8	48.3	54.5
Glutamine	526.4	551	536.8	519.3	531.4	561.9	542.5	533.6	528.5	535.8	513.5	492.4	520.4	460	491.1	496.6	483.6	473.9	478.9	501.4	493.8	423.8	445.5	456.4	483.5	536.8	525.1	548.5	536.3	574	556.1	553.4	575.1	555	537.4	531.5	515	511	535.3	502.5	484.8	504	499.1	502.2	472.1	438.6	518.2	508.5	503.7
Proline	118.1	123	119.2	119.7	116.9	118.6	115.4	113	113.7	117.5	112.3	108.9	110.6	104.6	107.1	105.6	103	100.4	99.1	100.1	96.5	90.4	95.7	99.6	98.5	104.3	104.1	104.2	99.4	106.9	105.6	104.5	104.4	99.8	97.4	96.1	94.1	92.3	94.3	91.1	89.1	92.8	89.7	89.6	85.6	81.8	87.3	85.3	85.6
Glycine	241.4	250.7	245.6	240.7	239.5	248.8	242.5	240.7	236.6	244.1	235.7	231.7	240.6	222.6	232	232.4	229.3	223	228.1	234	233	202.6	205.7	204.3	206.4	224	213.4	218.8	214.3	228.6	222.6	219.7	224.4	218.3	213.7	211.1	205.5	205.9	217	201.5	199.3	204.4	197	199.9	196.9	186.7	203.5	196.1	194.3
Alanine	306	320.4	307.6	308.4	315.8	342.5	348	357.8	369.4	390.7	382.4	382.8	395.6	369.4	390	388.6	382.4	366.9	359.9	360.9	365.6	349.5	379.8	365.3	370.1	386.2	243.7	229.1	208.4	234.6	221.3	223	236.8	232.4	225.9	236.9	230.7	232.9	256.3	253.9	245.1	265.9	263.2	261.9	254.3	243.2	278.3	258.5	248.4
Citrulline	40.8	43.2	42.2	38.3	35.5	34.5	32.6	30.1	28.7	28.5	25.7	23.6	23.4	21.4	21.4	20.4	20.4	21.1	22.4	23.3	27.9	29	29.8	29.7	30.7	33.3	26.5	27	26	24.8	25	23	21.4	20.1	19.5	18.9	17.8	16.4	15.7	14.7	13.9	13.8	13.3	12.7	11.8	11.2	12.4	14.8	17.4
α-Amino-n-butyric acid	21.7	22.5	22	22	21.9	21.8	21.2	20.4	20.3	20.2	19.4	18.6	18.7	17.6	17.9	17.5	16.9	16.7	16.7	16.6	15.3	14.2	15.2	15.7	15.5	16.4	31.6	31.8	30.2	31.1	30.8	30.2	30.3	29	27.7	27.2	26.4	25.5	26	25.1	24.3	24.5	24.3	23.5	22	21.5	22.7	22.2	21.8
Valine	199.2	207.2	200.4	197.2	193.8	193.9	185.5	179.9	176.3	176.1	168.2	159.8	160.3	148.7	151.7	150	145.9	142.9	143.3	147.1	147.4	145.9	151.5	155.6	155.8	166.3	252.8	256	241.7	248.6	247.5	244.4	242.9	232	225.6	219.9	213.7	207.3	207.3	198.5	192.3	192.6	187.4	182.1	171.6	165.7	170.5	170.7	174.6
Cystine	49.1	53.5	46.5	47.4	42.3	47.7	45.7	47.6	46.8	45.3	40.4	40.2	42.5	39.8	42.6	36.1	38	43.1	39.5	40.2	40.2	35.8	39.6	45.6	41.5	35.2	21.3	28.9	28.1	29.1	30.1	30.7	29.6	27.8	27.9	27.6	23.1	26.1	26.8	27.2	26.7	26.5	24.9	23.7	25.8	24.9	21.2	22.9	23.5
Methionine	26	27	26	25.3	25	26.1	24.5	24.2	23.8	24.1	22.6	20.8	21.3	18.6	19.1	18.7	17.7	17	16.8	17.4	17.3	16.6	16.7	17	17.2	17.7	23.7	23.5	21.7	24	22.8	22.6	23.1	22.1	20.7	20.7	19.6	18.9	19.8	18.4	17.5	18.2	17.3	16.8	15.3	14.4	16.2	15.6	15.3
Isoleucine	60.1	62.5	60.4	59.1	57.5	57.5	52.6	50.2	46.6	45.7	42.4	37.6	36.6	31.8	32.4	31.4	29.6	27.8	26.5	28.5	30.1	31.7	33.3	36	37	41.3	87.1	87.9	80.9	85.6	83.7	82.3	81.4	75.9	71.6	68.3	64	60.4	59.7	54.2	51	51.2	47.4	45.4	40.9	38.2	39.9	40	41.9
Leucine	103	107.4	104.2	101.7	97.4	98	89.1	85.6	80.3	79.9	74.1	66	66	57.1	58.5	57.8	54.5	52.5	51.8	56.1	58.6	61.4	65.7	71.3	72.6	78.7	143.6	145.5	135.6	143.9	141.7	138.8	137	127	120.2	115.4	109.1	103.8	102.8	94.4	89.5	90.4	84.7	81.4	74.7	70.4	74.5	75.2	79
Tyrosine	61.2	63.8	61.3	59.6	58	59.5	55.9	54.7	53.6	54.2	51.2	47.3	48.6	42.7	44.2	44.2	42.4	41.1	40.5	42.8	44.3	44.4	40.7	42.6	41.3	52.1	61.9	61.8	57.9	62.2	59.1	59.7	60.5	56.9	54.8	54	51.4	49.7	51.9	48.5	46.7	48.4	46.4	44.1	41	40.1	44	42.8	43.2
β-Alanine	8	8	8.2	8.6	8.7	9	8.5	8.6	8.8	8.9	8.2	8.3	8.8	7.7	8.2	8	8.1	8.4	8.6	8.9	8.6	6.2	7	7.2	7.1	9.5	5.9	5.7	5.8	6.1	6.4	6	6.3	6.3	5.7	6.4	6.5	6.4	6.8	6.6	6.6	6.8	6.9	7.1	6.7	6.9	7.3	6.6	6.2
Phenylalanine	55	57.4	54.9	54	52.9	54.2	50.7	49.7	48.6	49.9	47.5	44.4	45.1	40.7	42.7	42.3	41.1	41	40.6	42.8	42.8	40.9	41.8	43	42.6	46.8	55.7	55.3	51.6	55.5	54.3	53.9	54.9	52.2	50.3	49.8	48.3	47.1	48.2	45.4	43.9	45.3	43.4	42.2	40.1	38.4	40.8	40.3	40.9
β-aminoisobutyric acid	2.7	2.8	2.8	2.7	2.6	2.6	2.6	2.5	2.5	2.5	2.3	2.2	2.2	2.1	2.1	2	2	2	2	2.1	2.1	2.4	2.6	2.6	2.6	2.2	3	3	2.8	2.9	2.8	2.8	2.7	2.6	2.6	2.6	2.5	2.3	2.6	2.4	2	2.1	1.9	1.8	1.8	2.1	1.7	1.8	1.7
Monoethanolamine	11.7	11.8	10.9	10.6	10.4	11.3	10.9	11.3	11.4	11.5	11.3	11	11.6	10.3	11	11	11.1	10.7	11.3	12	12	11.3	11.2	10.9	10.9	10.8	7.1	8	6.9	7.6	7.2	7	7.6	7.4	7.2	7.6	7.2	7.2	7.7	7.5	7.4	7.6	7.6	7.8	7.9	7.9	9.4	8.5	8.3
Ornithine	46.4	47.8	47.1	48.2	46.1	44.8	42.3	38.8	39.5	39.2	37.6	36.4	36	35.1	35.8	35	33.9	34.3	34.3	34.1	32.8	31.2	32.2	33.5	33	36.2	45.1	44.6	42	43	43.4	44	42.5	39.5	39	36.7	34.6	33.6	35	32.2	30.7	31.9	30.8	29.2	27.8	28	26.9	27.1	28.4
1-methyl-histidine	1.7	1.6	1.6	1.5	1.5	1.4	1.4	1.4	1.5	1.5	1.4	1.3	1.4	1.2	1.3	1.6	1.5	1.2	1.3	1.3	1.4	1.1	0	1.1	0	1.3	1.5	1.5	1.7	1.5	1.7	1.7	1.5	1.5	1.2	1.3	1.4	1.4	1.8	1.3	1.4	1.2	1.3	1.3	1.2	1.4	1.6	1.2	1.2
Histidine	75.3	78.8	77.2	75.2	77.3	79.6	78.3	75.8	75.3	75.7	73	71.3	73.1	67.6	70.3	71.5	70.1	69.8	70.5	71.4	70.7	64.2	68.9	71.9	73.6	80.5	89.2	89.4	85.8	89.3	89.3	88.9	90.4	87.7	85.3	84.2	82	80.5	83.4	80.3	77.9	80.5	80.6	79.9	76.7	73.6	79.4	79.2	80.3
Lysine	165	171.6	170	168.3	167	173.6	164	160.1	161.4	165.9	159.6	152.9	159.3	147.2	155.2	155.2	151.6	150	152.5	158.4	158.4	150.5	153.9	152.5	151.9	161.8	186.5	184.9	175.7	189.1	186.9	185.2	186.6	178	171.6	170.3	165.1	161.8	166.2	161	157	163.8	160.2	157.8	150.5	143.3	152.8	154.4	157
3-Methylhistidine	4.7	4.9	4.7	4.7	4.7	4.8	4.6	4.4	4.5	4.5	4.3	4.2	4.3	4	4.2	4.1	4	4	4.1	4.2	4.1	3.8	4	3.9	3.9	4.2	6.9	7	6.7	6.8	6.8	6.7	6.8	6.6	6.5	6.4	6.5	6.3	6.5	6.3	6.2	6.3	6.3	6.2	5.9	5.8	6.1	6.1	5.9
Tryptophan	64.6	67.9	66.6	65.9	67.2	68.3	66.8	64.9	66.2	66.8	64.5	62.3	61.7	58.9	60.8	58.8	57.4	59.1	59.8	59.3	59.7	55.6	53.8	53.1	54.1	59.4	51.2	48.9	46.9	49.2	49	48.8	50	49	48.2	48.7	48	46.1	46.6	44.4	43.4	44.3	43.5	42.3	38.7	38.1	38.6	38.9	38.8
Arginine	118	124.4	121.8	117.5	117	118.9	114.8	112.7	108.9	110.6	106	99.9	103	91.6	96.7	96.9	92.8	88.9	90.2	94.6	100.2	91.3	92.9	90.7	94.2	103	63.2	63.9	61.6	67.4	66	65	65	61.9	57.4	56.3	54.4	51.9	53.3	48.3	46.5	48.1	45.7	46.4	40.9	36.1	44.5	44.2	44.5
Fischer ratio	3.12	3.11	3.14	3.15	3.14	3.07	3.07	3.02	2.97	2.9	2.88	2.87	2.81	2.85	2.79	2.77	2.75	2.72	2.73	2.71	2.71	2.8	3.04	3.07	3.16	2.89	4.11	4.18	4.18	4.06	4.17	4.1	4	3.99	3.97	3.89	3.88	3.84	3.69	3.7	3.67	3.57	3.56	3.58	3.54	3.49	3.36	3.44	3.51
Total ketone body	274	277	274	226	151	87.1	58.6	39.6	36.1	25	20.2	20.1	17.1	19.5	17.7	16.1	10.8	15.7	19.9	21	20.6	37.9	70.9	132	144	169	323	375	417	357	348	265	173	112	73.3	46	34.4	28	21	15.4	15.8	11.8	10.4	11.4	10.6	10.2	5	13.1	34.8
Acetoacetate	59.4	59.7	60.8	42.3	26.4	18.4	12.4	10.8	13.4	4.7	4.7	4.6	5.2	6.2	5.3	5	5	5.1	7.6	7.3	5.6	8	16.1	31.7	33.3	32.3	67.5	88.3	99.8	82.6	88.2	66.1	40.8	29.2	20.4	15.4	10	12.1	10.1	5	4.7	5	5	5	5	5	5	5	12.3
3-Hydroxybutyrate	215	217	213	184	124	68.7	46.2	28.8	22.7	20.3	15.5	15.5	11.9	13.3	12.4	5	5	10.6	12.3	13.7	15	29.9	54.8	99.9	111	136	256	287	317	275	260	198	132	82.6	52.9	30.6	24.4	15.9	10.9	5	11.1	5	5	5	5	5	5	5	22.5
[truncated: 29 more columns]
